# Supplementary material for: Comprehensive analysis of sesame LRR-RLKs: structure, evolution and dynamic expression profiles under Macrophomina phaseolina stress
Source: Front Plant Sci. 2024 Feb 12;15:1334189. doi: 10.3389/fpls.2024.1334189 (PMC10895033; doi:10.3389/fpls.2024.1334189)
Supplement: Supplementary Figure 1 — Statistics of SiLRR-RLK genes regulated by TFs (Genes with TF binding sites were considered to be regulated by TFs). [file DataSheet_1.zip]

Archive with 12 entries (12 files):
- Supplementary Table 1.xlsx
- Supplementary Table 2.xlsx
- Supplementary Table 3.xlsx
- Supplementary Table 4.xlsx
- Supplementary Table 5.xlsx
- Supplementary Table 6.xlsx
- Supplementary Table 7.xlsx
- Supplementary Table 8.xlsx
- Image 1 (67).TIF
- Image 2 (40).TIF
- Image 3 (23).TIF
- Image 4 (18).TIF
