# Supplementary material for: Comprehensive analysis of sesame LRR-RLKs: structure, evolution and dynamic expression profiles under Macrophomina phaseolina stress
Source: Front Plant Sci. 2024 Feb 12;15:1334189. doi: 10.3389/fpls.2024.1334189 (PMC10895033; doi:10.3389/fpls.2024.1334189)
Supplement: Supplementary Figure 1 — Statistics of SiLRR-RLK genes regulated by TFs (Genes with TF binding sites were considered to be regulated by TFs). [file DataSheet_1.zip › Supplementary Table 1.xlsx]

## Sheet: Supplementary Table 1
Supplementary Table 1. Primer sequences for qRT-PCR
Gene	Forward primer	Reverse primer
qPCR-SiUBQ5	TCTCGCCGACTACAACATTCA	TGGACACTCTTTCCTCAACCTCT
qPCR-SiLRR-RLK5-1	TTCGGTGTGGTGCTAGGTGTTC	ATTGCTCGTTTCGGGTCCTCAG
qPCR-SiLRR-RLK9-6	TGAACGCATAGGTGAACGGTCTC	TCCAACGACTACACGGTACACATTC
qPCR-SiLRR-RLK7-5	TCCAGAGCACAGCACAAGAACC	AACGAACTCCCTTCAGCCCTTTC
qPCR-SiLRR-RLK8-6	CACGAACGGGTTCCATAATGATAGC	TTGCCACGACGCTTCCATCC
qPCR-SiLRR-RLK3-5	ACCGAAGAAGGAAACCACAAGAT	AACCTTACCAAATCCACCTCTGC
qPCR-SiLRR-RLK12-13	ATCGCTCTCGGTATTGCTCAAGG	TGGGCTTTCATCACTATCAGGTTCC
