# Supplementary material for: Comprehensive analysis of sesame LRR-RLKs: structure, evolution and dynamic expression profiles under Macrophomina phaseolina stress
Source: Front Plant Sci. 2024 Feb 12;15:1334189. doi: 10.3389/fpls.2024.1334189 (PMC10895033; doi:10.3389/fpls.2024.1334189)
Supplement: Supplementary Figure 1 — Statistics of SiLRR-RLK genes regulated by TFs (Genes with TF binding sites were considered to be regulated by TFs). [file DataSheet_1.zip › Supplementary Table 2.xlsx]

## Sheet: Supplementary Table 2
Supplementary Table 2. Information of 175 SiLRR-RLK genes in sesame
Gene ID	Rename	Number of Amino Acid	Molecular Weight	Theoretical pI	Instability Index	Aliphatic Index	Grand Average of Hydropathicity	Signal-IP
Sin159820.1	SiLRR-RLK1-1	1107	123.728	5.66	41.97	90.97	-0.324	OTHER
Sin186620.1	SiLRR-RLK2-1	646	70.9021	5.83	40.78	96.75	-0.104	SP(Sec/SPI)
Sin184410.1	SiLRR-RLK2-2	725	79.7551	5.57	41.58	95.9	-0.14	SP(Sec/SPI)
Sin191260.1	SiLRR-RLK2-3	906	98.189	8.54	43.5	98.1	-0.022	SP(Sec/SPI)
Sin030990.1	SiLRR-RLK2-4	769	85.399	8.5	39.01	102.18	-0.085	SP(Sec/SPI)
Sin296410.1	SiLRR-RLK2-5	777	85.6901	6.04	39.13	104.12	-0.068	SP(Sec/SPI)
Sin266960.1	SiLRR-RLK2-6	659	73.9545	7.77	40.92	93.07	-0.093	SP(Sec/SPI)
Sin142550.1	SiLRR-RLK2-7	784	86.9447	6.46	43.52	105.15	-0.01	SP(Sec/SPI)
Sin140060.1	SiLRR-RLK2-8	662	72.8818	6.06	37.87	95.15	-0.051	SP(Sec/SPI)
Sin148920.1	SiLRR-RLK2-9	908	98.9939	6.05	42.3	99.07	-0.006	SP(Sec/SPI)
Sin213260.1	SiLRR-RLK2-10	786	87.2599	8.75	38.96	105.11	0.009	SP(Sec/SPI)
Sin317950.1	SiLRR-RLK2-11	853	93.6365	6.84	43.04	94.95	-0.113	SP(Sec/SPI)
Sin070420.1	SiLRR-RLK2-12	719	78.6116	5.38	53.09	95.91	-0.158	SP(Sec/SPI)
Sin187960.1	SiLRR-RLK3-1	793	86.5598	5.65	52.9	91	-0.252	OTHER
Sin192720.1	SiLRR-RLK3-2	579	64.2067	6.08	37.96	96.06	-0.111	OTHER
Sin185130.1	SiLRR-RLK3-3	727	78.3027	6.42	42.47	88.54	-0.169	SP(Sec/SPI)
Sin176520.1	SiLRR-RLK3-4	625	69.5525	6.24	34.69	97.89	-0.18	SP(Sec/SPI)
Sin200830.1	SiLRR-RLK3-5	617	68.337	5.59	38.91	95.3	-0.206	SP(Sec/SPI)
Sin023410.1	SiLRR-RLK3-6	717	78.7267	6.56	41.83	86.86	-0.252	SP(Sec/SPI)
Sin011960.1	SiLRR-RLK3-7	712	77.094	5.73	37.92	84.06	-0.288	SP(Sec/SPI)
Sin302560.1	SiLRR-RLK3-8	904	100.285	5.86	36.02	97.9	-0.063	SP(Sec/SPI)
Sin303700.1	SiLRR-RLK3-9	934	101.817	6.34	43.34	86.96	-0.209	OTHER
Sin288480.1	SiLRR-RLK3-10	604	67.3	6.08	33.94	98.71	-0.186	SP(Sec/SPI)
Sin292940.1	SiLRR-RLK3-11	945	103.332	5.66	33.88	87.98	-0.192	SP(Sec/SPI)
Sin253700.1	SiLRR-RLK3-12	685	74.2119	6.3	39.05	95.64	-0.071	SP(Sec/SPI)
Sin132310.1	SiLRR-RLK3-13	688	74.1662	5.63	42.49	92.94	-0.15	SP(Sec/SPI)
Sin138840.1	SiLRR-RLK3-14	648	71.8415	6.83	40.48	95.54	-0.148	OTHER
Sin098420.1	SiLRR-RLK3-15	636	69.9682	6.56	39.61	100.3	-0.06	SP(Sec/SPI)
Sin102800.1	SiLRR-RLK3-16	775	83.2516	8.88	35.71	89.9	-0.132	SP(Sec/SPI)
Sin100720.1	SiLRR-RLK3-17	623	69.1035	6.77	35.05	95.65	-0.14	SP(Sec/SPI)
Sin065670.1	SiLRR-RLK3-18	638	70.2435	6.29	38.88	98.43	-0.044	SP(Sec/SPI)
Sin059960.1	SiLRR-RLK3-19	862	94.1584	6.1	37.76	96.37	-0.109	OTHER
Sin228080.1	SiLRR-RLK3-20	743	82.3904	8.04	52.72	96.86	-0.136	SP(Sec/SPI)
Sin233920.1	SiLRR-RLK3-21	671	73.1049	7.83	37.32	96.78	-0.056	SP(Sec/SPI)
Sin211540.1	SiLRR-RLK3-22	926	102.037	5.53	33.97	88.89	-0.212	SP(Sec/SPI)
Sin217320.1	SiLRR-RLK3-23	942	102.232	5.6	38.63	94.92	-0.093	SP(Sec/SPI)
Sin205710.1	SiLRR-RLK3-24	681	74.7989	8.1	39.81	96.21	-0.103	SP(Sec/SPI)
Sin324720.1	SiLRR-RLK3-25	953	104.263	6.25	40.45	91.37	-0.156	SP(Sec/SPI)
Sin328660.1	SiLRR-RLK3-26	931	101.442	5.95	41.17	87.6	-0.169	SP(Sec/SPI)
Sin033070.1	SiLRR-RLK3-27	614	68.6036	6.25	33.9	97.31	-0.105	SP(Sec/SPI)
Sin039760.1	SiLRR-RLK3-28	1020	113.467	8.7	30.04	87.64	-0.205	SP(Sec/SPI)
Sin038420.1	SiLRR-RLK3-29	1024	113.363	5.85	34.45	94.08	-0.13	SP(Sec/SPI)
Sin035240.1	SiLRR-RLK3-30	1042	115.064	6.44	37.49	92.76	-0.097	SP(Sec/SPI)
Sin071060.1	SiLRR-RLK3-31	737	80.8097	6.53	45.92	96.17	-0.165	SP(Sec/SPI)
Sin070270.1	SiLRR-RLK3-32	1024	113.373	5.57	35.32	98.94	-0.096	OTHER
Sin077930.1	SiLRR-RLK3-33	992	109.12	5.57	31.5	94.24	-0.116	SP(Sec/SPI)
Sin051120.1	SiLRR-RLK3-34	966	106.704	6.79	43.65	97.49	-0.105	OTHER
Sin201790.1	SiLRR-RLK4-1	1107	119.621	5.97	30.1	102.14	0.033	OTHER
Sin170760.1	SiLRR-RLK4-2	651	70.2224	8.42	36.52	99.16	-0.057	OTHER
Sin194050.1	SiLRR-RLK4-3	687	75.2475	7.94	36.87	94.85	-0.153	OTHER
Sin199230.1	SiLRR-RLK4-4	781	84.159	7.57	32.25	92.42	-0.136	SP(Sec/SPI)
Sin025830.1	SiLRR-RLK4-5	667	73.2274	8.9	43.27	92.85	-0.096	SP(Sec/SPI)
Sin002310.1	SiLRR-RLK4-6	671	73.057	8.6	32.79	91.85	-0.179	OTHER
Sin309490.1	SiLRR-RLK4-7	735	80.151	7.95	37.57	96.71	-0.105	OTHER
Sin315290.1	SiLRR-RLK4-8	782	84.4121	7.96	38.77	92.43	-0.144	SP(Sec/SPI)
Sin282840.1	SiLRR-RLK4-9	665	73.6842	6.99	39.87	90.92	-0.178	SP(Sec/SPI)
Sin263600.1	SiLRR-RLK4-10	662	71.94	6.23	36.36	103.79	-0.008	SP(Sec/SPI)
Sin247820.1	SiLRR-RLK4-11	551	61.962	9.42	33.61	94.12	-0.152	SP(Sec/SPI)
Sin254510.1	SiLRR-RLK4-12	631	69.5409	7.23	41.39	100.06	-0.039	SP(Sec/SPI)
Sin248170.1	SiLRR-RLK4-13	982	105.675	5.56	39.58	104.32	0.015	SP(Sec/SPI)
Sin274530.1	SiLRR-RLK4-14	665	72.4125	5.89	33.16	104.23	0	SP(Sec/SPI)
Sin118850.1	SiLRR-RLK4-15	654	70.5653	6.79	36.02	97.72	-0.126	SP(Sec/SPI)
Sin118280.1	SiLRR-RLK4-16	695	75.8221	6.8	37.47	97.68	0.001	OTHER
Sin132530.1	SiLRR-RLK4-17	714	77.6522	7.78	41.21	94.3	-0.087	SP(Sec/SPI)
Sin115450.1	SiLRR-RLK4-18	668	73.3818	8.79	46.59	90.04	-0.207	SP(Sec/SPI)
Sin115780.1	SiLRR-RLK4-19	717	77.1566	6.31	35.59	93.15	-0.159	SP(Sec/SPI)
Sin066030.1	SiLRR-RLK4-20	620	67.0256	8.33	34.27	91.77	-0.069	SP(Sec/SPI)
Sin063910.1	SiLRR-RLK4-21	636	69.7719	8.28	43.8	90.3	-0.216	SP(Sec/SPI)
Sin053600.1	SiLRR-RLK4-22	679	73.966	8.21	34.95	90.06	-0.2	OTHER
Sin051590.1	SiLRR-RLK4-23	466	50.3811	8.8	38.51	90.43	-0.206	SP(Sec/SPI)
Sin067840.1	SiLRR-RLK4-24	843	91.3689	7.98	36.25	101.57	-0.062	OTHER
Sin226950.1	SiLRR-RLK4-25	635	69.3696	8.39	36.03	95.59	-0.086	OTHER
Sin228740.1	SiLRR-RLK4-26	627	68.5097	7.66	44.51	100.43	-0.052	SP(Sec/SPI)
Sin210430.1	SiLRR-RLK4-27	643	69.8369	8.7	46.17	92.64	-0.074	OTHER
Sin203760.1	SiLRR-RLK4-28	825	88.8658	7.84	36.53	102.86	-0.036	OTHER
Sin214770.1	SiLRR-RLK4-29	670	73.6714	5.94	50.51	93	-0.25	SP(Sec/SPI)
Sin207150.1	SiLRR-RLK4-30	640	70.9888	8.51	32.54	92.62	-0.212	SP(Sec/SPI)
Sin325690.1	SiLRR-RLK4-31	808	86.8497	8.38	29.58	98.06	0.007	OTHER
Sin324550.1	SiLRR-RLK4-32	629	68.8938	8.6	42.6	94.24	-0.144	SP(Sec/SPI)
Sin046220.1	SiLRR-RLK4-33	1058	114.702	6.41	31.01	103.37	-0.004	SP(Sec/SPI)
Sin035190.1	SiLRR-RLK4-34	665	73.7074	6.27	39.15	95.92	-0.143	SP(Sec/SPI)
Sin079450.1	SiLRR-RLK4-35	1062	114.746	6.44	32.34	101.43	-0.023	SP(Sec/SPI)
Sin051080.1	SiLRR-RLK4-36	640	69.3017	7.56	49.19	95.5	-0.036	OTHER
Sin013310.1	SiLRR-RLK5-1	639	71.3548	9.09	38.82	97.81	-0.147	SP(Sec/SPI)
Sin062340.1	SiLRR-RLK6-1	843	92.5959	6.34	34.68	93.56	-0.036	SP(Sec/SPI)
Sin323030.1	SiLRR-RLK6-2	855	94.1545	5.7	27.31	96.25	-0.034	SP(Sec/SPI)
Sin070110.1	SiLRR-RLK6-3	687	76.7514	9.56	39.61	90.54	-0.148	SP(Sec/SPI)
Sin029720.1	SiLRR-RLK7-1	1075	118.712	5.61	42.41	100.1	-0.024	OTHER
Sin018970.1	SiLRR-RLK7-2	605	67.1091	5.97	39.25	102.94	-0.058	SP(Sec/SPI)
Sin112260.1	SiLRR-RLK7-3	1020	113.019	6.13	38.03	95.85	-0.095	SP(Sec/SPI)
Sin046450.1	SiLRR-RLK7-4	1048	114.624	6.1	31.95	100.38	-0.026	SP(Sec/SPI)
Sin083030.1	SiLRR-RLK7-5	1048	114.31	6.81	33.46	101.51	0.004	SP(Sec/SPI)
Sin007980.1	SiLRR-RLK8-1	1099	120.921	5.64	34.77	100.56	0.021	OTHER
Sin299490.1	SiLRR-RLK8-2	1226	133.849	6.14	33.51	97.99	-0.03	OTHER
Sin105270.1	SiLRR-RLK8-3	1137	124.16	6.16	33.53	98.72	-0.037	SP(Sec/SPI)
Sin231580.1	SiLRR-RLK8-4	1304	141.433	5.14	29.73	109.57	0.094	SP(Sec/SPI)
Sin333860.1	SiLRR-RLK8-5	1264	138.552	6.04	37.86	109.68	0.102	SP(Sec/SPI)
Sin039450.1	SiLRR-RLK8-6	1203	131.599	5.92	35.59	98.16	-0.064	SP(Sec/SPI)
Sin071550.1	SiLRR-RLK8-7	1217	131.11	5.89	33.02	96.87	0.014	SP(Sec/SPI)
Sin178930.1	SiLRR-RLK9-1	1006	110.634	5.18	35.78	99.68	-0.074	SP(Sec/SPI)
Sin172550.1	SiLRR-RLK9-2	999	110.52	7.56	27.42	102.27	-0.04	SP(Sec/SPI)
Sin004210.1	SiLRR-RLK9-3	954	104.49	8.8	36.57	106.06	0.039	SP(Sec/SPI)
Sin026450.1	SiLRR-RLK9-4	976	107.705	7.83	33.83	105.7	0.056	SP(Sec/SPI)
Sin002610.1	SiLRR-RLK9-5	961	106.831	5.86	35.2	104.96	-0.033	SP(Sec/SPI)
Sin031760.1	SiLRR-RLK9-6	980	108.256	5.9	34.26	97.77	-0.141	SP(Sec/SPI)
Sin290830.1	SiLRR-RLK9-7	1108	119.338	5.42	41.31	104.36	0.069	SP(Sec/SPI)
Sin312420.1	SiLRR-RLK9-8	1008	110.089	6.14	34.82	98.46	-0.064	SP(Sec/SPI)
Sin250330.1	SiLRR-RLK9-9	1025	111.546	6.11	30.14	101.42	-0.026	SP(Sec/SPI)
Sin245950.1	SiLRR-RLK9-10	979	107.818	6.84	28.71	102.36	-0.014	SP(Sec/SPI)
Sin270920.1	SiLRR-RLK9-11	619	68.7699	6.62	39.04	100.36	-0.105	SP(Sec/SPI)
Sin246390.1	SiLRR-RLK9-12	1022	110.525	5.71	31.14	102.57	-0.008	SP(Sec/SPI)
Sin136670.1	SiLRR-RLK9-13	1025	113.381	5.88	34.62	105.4	-0.011	SP(Sec/SPI)
Sin106420.1	SiLRR-RLK9-14	989	109.062	5.28	29.87	100.06	-0.08	OTHER
Sin147640.1	SiLRR-RLK9-15	1004	110.652	6.33	29.45	100.02	-0.052	SP(Sec/SPI)
Sin062890.1	SiLRR-RLK9-16	889	97.4991	5.76	29.22	108.76	0.033	SP(Sec/SPI)
Sin062650.1	SiLRR-RLK9-17	970	106.327	6.14	31.74	103.64	0.051	SP(Sec/SPI)
Sin059970.1	SiLRR-RLK9-18	1018	112.783	6.58	39.93	102.47	-0.102	SP(Sec/SPI)
Sin239940.1	SiLRR-RLK9-19	882	96.7561	5.93	39.98	105.23	0.068	SP(Sec/SPI)
Sin221970.1	SiLRR-RLK9-20	889	97.1117	5.8	30	106.92	0.036	SP(Sec/SPI)
Sin242820.1	SiLRR-RLK9-21	1037	113.184	6.01	32.25	99.2	-0.035	SP(Sec/SPI)
Sin231110.1	SiLRR-RLK9-22	1013	111.064	6.29	32.08	104.98	0.007	SP(Sec/SPI)
Sin318910.1	SiLRR-RLK9-23	1011	111.189	6.86	33.24	101.54	-0.045	SP(Sec/SPI)
Sin320150.1	SiLRR-RLK9-24	1145	123.807	5.76	37.23	107.37	0.092	SP(Sec/SPI)
Sin320050.1	SiLRR-RLK9-25	974	107.138	6.63	32.56	102.11	0.024	SP(Sec/SPI)
Sin039120.1	SiLRR-RLK9-26	1015	110.641	6.12	33.2	96.24	-0.098	SP(Sec/SPI)
Sin038400.1	SiLRR-RLK9-27	984	108.533	5.8	38.14	104.57	-0.063	SP(Sec/SPI)
Sin091190.1	SiLRR-RLK9-28	1000	109.366	5.18	36	102.74	-0.046	SP(Sec/SPI)
Sin076390.1	SiLRR-RLK9-29	983	107.775	6.19	34.3	104.79	0.003	SP(Sec/SPI)
Sin195770.1	SiLRR-RLK10-1	1135	122.703	6.83	36.48	99.46	0.073	SP(Sec/SPI)
Sin020770.1	SiLRR-RLK10-2	1009	109.479	6.39	41.98	105.2	0.032	SP(Sec/SPI)
Sin255760.1	SiLRR-RLK10-3	987	108.621	5.59	35.68	105.99	-0.008	SP(Sec/SPI)
Sin124630.1	SiLRR-RLK10-4	996	109.945	5.76	32.97	105.69	-0.049	OTHER
Sin239540.1	SiLRR-RLK10-5	1062	116.182	8.92	33.79	99.44	0.043	SP(Sec/SPI)
Sin235770.1	SiLRR-RLK10-6	993	109.562	5.47	31.86	104.13	-0.043	OTHER
Sin233120.1	SiLRR-RLK10-7	972	105.033	5.68	42.8	103.99	0.051	SP(Sec/SPI)
Sin213480.1	SiLRR-RLK10-8	979	106.816	5.52	40.77	105.32	0.068	OTHER
Sin326010.1	SiLRR-RLK10-9	972	104.436	5.56	36.96	106.51	0.097	SP(Sec/SPI)
Sin020070.1	SiLRR-RLK11-1	1224	134.095	6.12	32.79	106.81	0.112	SP(Sec/SPI)
Sin029300.1	SiLRR-RLK11-2	522	57.1494	6.28	31.16	104.35	0.056	OTHER
Sin018530.1	SiLRR-RLK11-3	1010	110.498	6.46	33.03	110.2	0.113	SP(Sec/SPI)
Sin005410.1	SiLRR-RLK11-4	1004	110.412	6.81	36.75	105.32	0.081	SP(Sec/SPI)
Sin015210.1	SiLRR-RLK11-5	1010	110.585	6.63	34.34	110.5	0.113	SP(Sec/SPI)
Sin010520.1	SiLRR-RLK11-6	1049	116.4	5.84	39.77	105.96	0.056	SP(Sec/SPI)
Sin103060.1	SiLRR-RLK11-7	906	99.7031	6.73	32.69	104.82	0.044	OTHER
Sin103160.1	SiLRR-RLK11-8	692	75.7801	6.7	38.56	106.94	0.08	OTHER
Sin101060.1	SiLRR-RLK11-9	977	107.462	6.17	40.2	109.47	0.052	SP(Sec/SPI)
Sin106850.1	SiLRR-RLK11-10	975	107.216	7.06	37.37	110.18	0.037	SP(Sec/SPI)
Sin157390.1	SiLRR-RLK11-11	1213	133.277	6.96	37.79	108.38	0.045	SP(Sec/SPI)
Sin160810.1	SiLRR-RLK11-12	1217	133.768	6.09	36.66	108.33	0.044	SP(Sec/SPI)
Sin160640.1	SiLRR-RLK11-13	957	105.786	7.49	39	108.59	0.053	SP(Sec/SPI)
Sin150370.1	SiLRR-RLK11-14	983	107.184	6.62	34.28	111.44	0.127	SP(Sec/SPI)
Sin168940.1	SiLRR-RLK11-15	1005	110.605	6.62	38.67	108.63	0.052	SP(Sec/SPI)
Sin159040.1	SiLRR-RLK11-16	632	69.4289	7.15	42.01	110.55	0.048	OTHER
Sin054840.1	SiLRR-RLK11-17	1216	133.166	5.44	37.84	105.11	0.069	SP(Sec/SPI)
Sin055520.1	SiLRR-RLK11-18	889	97.3365	5.36	34.41	104.06	0.07	OTHER
Sin058220.1	SiLRR-RLK11-19	1019	110.652	6.94	35.06	106.67	0.065	SP(Sec/SPI)
Sin330520.1	SiLRR-RLK11-20	1017	110.811	6.39	37.61	108.01	0.102	SP(Sec/SPI)
Sin042430.1	SiLRR-RLK11-21	1005	110.246	5.64	31.42	108.83	0.096	OTHER
Sin091510.1	SiLRR-RLK11-22	1194	131.43	5.77	41.16	103.94	0.064	SP(Sec/SPI)
Sin190070.1	SiLRR-RLK12-1	1111	120.958	5.51	33.71	106.62	-0.018	SP(Sec/SPI)
Sin017880.1	SiLRR-RLK12-2	1084	118.411	5.77	43.17	108.91	0.089	SP(Sec/SPI)
Sin016740.1	SiLRR-RLK12-3	932	102.532	5.71	34.11	108.77	0.069	SP(Sec/SPI)
Sin008850.1	SiLRR-RLK12-4	1107	122.338	5.37	35.72	105.14	0.021	SP(Sec/SPI)
Sin029380.1	SiLRR-RLK12-5	1068	117.109	6.04	38.87	104.13	-0.014	OTHER
Sin008930.1	SiLRR-RLK12-6	1104	120.24	5.89	35.93	106.43	-0.009	SP(Sec/SPI)
Sin255380.1	SiLRR-RLK12-7	1136	123.671	5.18	37.09	104.8	0.032	OTHER
Sin246440.1	SiLRR-RLK12-8	1222	134.704	5.31	37.23	102.63	-0.052	SP(Sec/SPI)
Sin277540.1	SiLRR-RLK12-9	1154	125.57	5.41	38.76	103.47	0.012	OTHER
Sin108670.1	SiLRR-RLK12-10	1050	115.141	6.2	45.96	107.03	0.055	SP(Sec/SPI)
Sin107310.1	SiLRR-RLK12-11	978	106.813	6.63	35.66	104.71	-0.036	SP(Sec/SPI)
Sin099030.1	SiLRR-RLK12-12	1087	119.395	6.02	28.53	107.43	0.004	SP(Sec/SPI)
Sin239050.1	SiLRR-RLK12-13	1007	111.173	6.97	42.96	103.57	-0.075	SP(Sec/SPI)
Sin081830.1	SiLRR-RLK12-14	1168	127.995	6.29	39.39	112.15	-0.028	SP(Sec/SPI)
Sin088880.1	SiLRR-RLK12-15	1093	118.915	5.45	32.94	104.19	-0.036	OTHER
Sin074520.1	SiLRR-RLK12-16	1098	120.894	5.61	35.75	104.77	0.025	SP(Sec/SPI)
