# Supplementary material for: Comprehensive analysis of sesame LRR-RLKs: structure, evolution and dynamic expression profiles under Macrophomina phaseolina stress
Source: Front Plant Sci. 2024 Feb 12;15:1334189. doi: 10.3389/fpls.2024.1334189 (PMC10895033; doi:10.3389/fpls.2024.1334189)
Supplement: Supplementary Figure 1 — Statistics of SiLRR-RLK genes regulated by TFs (Genes with TF binding sites were considered to be regulated by TFs). [file DataSheet_1.zip › Supplementary Table 3.xlsx]

## Sheet: Supplementary Table 3
Supplementary Table 3. The cis-elements in promoters of SiLRR-RLK genes
	Light responsive								Phytohormone responsive											Stress responsive													Plant growth and development
	Light								MeJA		ABA		Auxin		Ethylene	SA	Gibberellin			Drought		Wound/Pathogen			Wound	Stress	Defense	Defense/Stress	Cold/Dehydration	Low-tempretures	Anaerobic induction	Anoxic specific inducibility	Specific day-length	Zein metabolism	Meristem specific gene activation	MYBHv1 binding site	Seed specific expression
Gene ID	G-box	box 4	GATA-motif	I-box	TCT-motif	Sp1	TCCC-motif	GT1-motif	TGACG-motif	CGTCA-motif	ABRE	DRE1	TGA-element	AuxRR-core	ERE	TCA-element	P-box	GARE-motif	TATC-box	MYC	as-1	MBS	WRE3	box S	WUN-motif	STRE	CARE	TC-rich repeats	DRE core	LTR	ARE	GC-motif	A-box	O2-site	CCGTCC-box	CCAAT-box	AAGAA-motif
SiLRR-RLK1-1	2	3	1	0	3	0	0	0	3	3	2	0	2	0	1	1	1	0	0	6	3	0	1	0	0	0	0	1	0	0	1	1	0	0	0	0	0
SiLRR-RLK2-1	0	1	1	0	1	0	0	0	1	1	0	0	0	0	0	1	1	1	0	1	1	1	3	0	1	5	0	0	0	0	0	0	0	0	0	0	2
SiLRR-RLK2-2	0	1	1	0	1	0	0	0	1	1	0	0	0	0	0	1	1	1	0	1	1	1	3	0	1	5	0	0	0	0	0	0	0	0	0	0	2
SiLRR-RLK2-3	1	3	0	0	3	0	0	2	0	0	1	0	1	0	2	2	0	1	0	1	0	1	3	0	0	3	0	0	0	0	0	0	0	0	0	0	3
SiLRR-RLK2-4	4	7	1	0	0	0	0	4	2	2	4	0	0	0	9	0	0	0	0	1	2	1	1	0	1	2	0	0	0	0	2	0	0	1	0	0	2
SiLRR-RLK2-5	3	2	0	0	0	0	0	1	0	0	3	0	1	0	0	1	0	1	0	2	0	1	1	0	1	0	1	1	0	0	5	1	0	0	0	0	2
SiLRR-RLK2-6	1	4	0	0	1	0	0	0	1	1	1	0	0	0	0	1	0	0	0	4	1	1	1	0	0	1	0	0	0	0	1	0	0	1	0	0	2
SiLRR-RLK2-7	1	1	0	0	1	0	1	0	2	2	1	0	2	0	3	1	0	1	1	4	2	0	2	1	1	0	0	0	0	0	1	0	2	0	2	1	1
SiLRR-RLK2-8	1	0	0	0	2	0	0	0	1	1	1	0	0	0	0	0	0	0	0	1	1	0	0	0	0	1	0	1	0	0	3	0	0	1	0	0	1
SiLRR-RLK2-9	1	4	0	0	0	1	0	1	2	2	1	0	0	1	3	0	2	0	0	3	2	1	1	0	1	2	0	1	0	2	0	0	0	0	0	0	1
SiLRR-RLK2-10	0	0	0	2	1	0	1	1	3	3	0	0	0	1	1	0	0	1	0	6	3	0	1	1	0	1	1	1	1	0	5	0	0	0	0	0	2
SiLRR-RLK2-11	2	8	0	1	0	0	0	1	0	0	2	0	0	0	0	2	0	1	0	1	0	1	0	1	0	0	0	0	0	0	2	0	0	0	0	0	0
SiLRR-RLK2-12	0	5	0	0	1	1	0	1	2	2	0	0	0	0	1	1	0	1	0	0	2	0	0	0	1	3	0	0	0	0	3	1	0	1	0	0	1
SiLRR-RLK3-1	2	0	1	0	3	0	0	2	4	4	2	0	2	0	2	1	1	0	0	5	4	0	0	0	1	1	0	0	1	0	2	0	0	0	0	0	2
SiLRR-RLK3-2	1	1	0	0	0	0	0	0	1	1	0	0	1	0	1	0	1	0	0	6	1	3	0	0	0	1	0	0	1	0	0	0	1	0	1	0	3
SiLRR-RLK3-3	1	2	0	0	0	0	1	0	2	2	1	1	1	0	0	0	0	0	0	2	2	1	0	0	0	1	0	0	1	0	0	0	1	0	1	1	1
SiLRR-RLK3-4	7	8	1	0	0	0	0	0	1	1	7	0	0	0	4	1	1	0	0	3	1	1	0	0	1	2	0	0	0	0	3	0	0	0	0	0	5
SiLRR-RLK3-5	2	4	2	0	1	0	0	2	1	1	3	0	1	0	2	1	0	0	1	4	1	1	2	0	0	2	0	0	0	0	0	0	0	0	0	1	4
SiLRR-RLK3-6	0	1	0	0	0	0	1	3	0	0	0	0	1	0	1	0	0	0	0	3	0	0	0	0	0	0	0	2	0	0	1	0	0	0	0	1	5
SiLRR-RLK3-7	2	5	2	0	4	0	0	2	0	0	1	0	0	0	2	1	0	0	0	2	0	2	0	0	1	1	0	1	0	0	1	0	0	0	0	0	0
SiLRR-RLK3-8	1	2	1	1	1	0	1	0	0	0	0	0	1	0	0	0	1	1	0	5	0	1	2	1	0	3	0	0	0	0	1	0	0	2	0	2	3
SiLRR-RLK3-9	2	3	1	0	2	0	0	1	2	2	1	0	1	0	1	0	0	1	2	1	2	0	0	0	0	2	1	1	0	0	2	0	0	2	0	1	1
SiLRR-RLK3-10	0	3	0	1	0	0	0	2	1	1	0	0	0	0	0	0	0	0	0	2	1	1	0	0	1	1	0	1	0	1	1	0	0	1	0	0	1
SiLRR-RLK3-11	1	0	0	0	1	0	0	1	0	0	2	0	2	0	0	2	0	1	0	1	0	2	0	0	0	7	0	0	0	1	2	0	1	0	1	0	3
SiLRR-RLK3-12	1	5	0	1	0	0	0	1	1	1	0	0	1	0	5	0	0	0	0	4	1	0	0	0	1	0	0	0	0	0	1	0	0	0	0	0	1
SiLRR-RLK3-13	5	2	0	0	0	0	0	1	3	3	6	0	0	0	2	0	0	0	0	1	3	1	0	0	3	0	0	0	0	0	3	0	1	0	1	0	3
SiLRR-RLK3-14	1	3	0	0	2	0	0	0	0	0	0	0	1	0	1	0	0	0	0	4	0	1	0	0	0	3	0	1	0	1	0	0	0	0	0	0	2
SiLRR-RLK3-15	0	4	1	0	2	0	1	1	0	0	0	0	0	0	0	0	0	0	0	4	0	0	1	1	1	0	0	0	0	1	0	0	0	0	0	1	1
SiLRR-RLK3-16	5	5	0	0	1	0	2	3	2	2	6	0	1	0	2	0	1	1	0	3	2	2	0	0	1	3	0	1	0	1	0	1	0	0	0	1	1
SiLRR-RLK3-17	0	3	0	1	4	0	0	2	0	0	0	0	0	0	4	0	0	0	0	4	0	1	1	0	0	1	0	2	0	1	2	0	0	0	0	0	5
SiLRR-RLK3-18	3	3	2	1	3	0	3	0	0	0	2	0	0	0	1	2	1	0	0	4	0	0	1	0	0	8	0	1	0	0	2	0	0	0	0	0	3
SiLRR-RLK3-19	2	4	0	1	0	0	0	0	1	1	2	0	0	0	0	1	0	0	0	0	1	1	0	0	0	1	0	0	0	0	1	0	0	0	0	0	1
SiLRR-RLK3-20	2	2	0	0	1	0	0	1	0	0	2	0	0	0	0	1	0	3	0	11	0	0	0	0	0	1	0	1	0	0	6	0	0	2	0	0	3
SiLRR-RLK3-21	4	6	1	0	0	0	0	3	0	0	2	1	1	0	3	0	0	0	0	1	0	3	1	0	0	6	1	0	1	0	1	0	0	0	0	1	1
SiLRR-RLK3-22	5	2	1	0	1	0	0	0	3	3	4	0	1	0	1	1	0	0	0	3	3	0	2	0	2	0	0	2	0	1	1	0	1	0	1	0	0
SiLRR-RLK3-23	3	4	3	0	1	0	0	1	0	0	2	0	1	0	2	1	0	0	0	3	0	1	1	0	1	3	0	0	0	0	2	0	0	0	0	0	1
SiLRR-RLK3-24	3	5	1	0	0	0	0	1	0	0	3	0	1	0	5	0	0	1	1	1	0	0	0	0	7	2	0	0	0	0	0	0	0	1	0	0	0
SiLRR-RLK3-25	2	2	1	1	0	0	0	2	2	2	3	0	0	0	1	0	0	0	0	4	2	2	1	0	0	1	0	0	0	1	2	0	0	1	0	1	1
SiLRR-RLK3-26	0	0	0	0	0	1	0	3	0	0	0	0	1	0	5	1	0	0	0	4	0	0	0	0	0	4	0	0	0	1	0	0	0	1	0	0	2
SiLRR-RLK3-27	2	2	0	0	0	0	0	1	1	1	3	0	1	0	3	1	0	0	0	6	1	2	0	0	1	5	1	0	0	1	0	1	0	0	0	0	2
SiLRR-RLK3-28	1	3	0	0	1	0	0	2	0	0	1	0	1	0	3	0	2	0	0	3	0	1	0	0	0	1	0	0	0	0	3	0	0	0	0	0	0
SiLRR-RLK3-29	4	8	0	0	1	1	0	0	0	0	4	0	1	0	2	2	0	0	0	2	0	0	2	0	2	3	0	1	0	0	0	0	0	1	0	0	0
SiLRR-RLK3-30	2	5	1	0	1	1	0	0	0	0	2	0	0	0	1	0	0	0	1	3	0	1	0	0	2	2	0	0	1	0	0	2	0	0	0	0	1
SiLRR-RLK3-31	3	3	1	1	2	0	0	1	3	3	3	0	1	0	3	2	1	0	1	7	3	1	1	0	2	4	0	1	0	0	4	0	0	1	0	1	3
SiLRR-RLK3-32	2	7	0	0	0	0	0	3	4	4	3	0	0	0	4	0	2	0	0	1	4	0	0	0	0	2	0	0	0	2	2	0	0	0	0	0	0
SiLRR-RLK3-33	6	7	0	0	1	0	0	0	2	2	4	0	3	0	0	0	0	0	0	5	2	0	0	0	0	1	0	0	0	2	0	0	0	0	0	2	1
SiLRR-RLK3-34	0	2	0	0	0	0	0	0	0	0	0	0	1	0	2	1	0	0	0	3	0	0	0	1	0	2	0	0	0	0	1	0	0	1	0	0	1
SiLRR-RLK4-1	3	3	0	0	1	0	0	0	2	2	3	0	0	1	0	0	1	0	0	4	2	0	0	0	2	2	0	2	0	1	0	1	0	1	0	1	2
SiLRR-RLK4-2	1	6	0	0	1	0	0	0	2	2	1	0	0	0	0	1	0	0	0	1	2	0	1	0	1	2	0	0	1	0	1	0	0	1	0	0	1
SiLRR-RLK4-3	2	2	1	1	0	0	0	2	3	3	2	0	0	0	0	0	0	0	0	2	3	0	0	0	0	1	0	0	0	1	1	0	0	0	0	0	1
SiLRR-RLK4-4	2	1	3	0	0	0	1	0	1	1	1	0	1	1	2	0	0	0	0	6	1	2	0	0	0	2	0	0	0	0	2	0	0	0	0	0	1
SiLRR-RLK4-5	7	4	0	3	1	0	0	3	0	0	6	0	0	0	2	0	0	0	0	1	0	0	2	1	0	2	0	0	0	0	3	0	0	0	0	1	1
SiLRR-RLK4-6	0	1	0	0	3	0	2	1	0	0	0	0	0	1	1	0	0	0	0	4	0	0	2	1	0	2	0	0	0	0	8	1	0	0	0	0	2
SiLRR-RLK4-7	2	3	0	0	3	0	0	1	1	1	1	0	0	0	4	0	0	1	0	6	1	0	0	0	2	5	1	1	0	2	1	0	0	0	0	0	0
SiLRR-RLK4-8	4	3	1	0	2	0	1	0	1	1	2	0	0	0	3	2	2	0	0	9	1	2	1	0	2	3	0	1	0	1	1	0	0	0	0	0	0
SiLRR-RLK4-9	3	8	0	0	1	1	0	3	1	1	2	0	0	0	1	0	0	0	0	3	1	1	0	1	1	1	1	1	0	0	5	0	0	0	0	0	1
SiLRR-RLK4-10	3	4	0	1	1	0	0	2	0	0	3	0	0	0	1	0	1	0	2	4	0	0	1	0	0	0	1	0	0	1	2	0	0	0	0	1	0
SiLRR-RLK4-11	0	4	0	0	1	0	0	2	1	1	0	0	0	0	1	0	0	0	1	0	1	1	0	0	0	3	0	0	0	0	1	0	0	1	0	0	0
SiLRR-RLK4-12	6	4	0	0	2	0	0	1	4	4	4	0	0	0	3	1	0	0	1	5	4	0	0	0	3	2	0	0	0	1	0	0	0	0	0	0	1
SiLRR-RLK4-13	0	2	0	0	1	1	0	1	0	0	0	0	0	1	0	2	1	0	0	3	0	0	2	0	0	1	2	0	0	0	1	0	0	0	0	0	2
SiLRR-RLK4-14	1	0	1	0	1	0	1	0	2	2	0	0	2	0	1	0	0	1	0	3	2	1	2	0	1	1	0	1	0	0	2	0	0	0	0	0	3
SiLRR-RLK4-15	0	1	0	0	0	1	0	2	0	0	0	0	0	0	5	1	1	0	0	2	0	2	1	0	4	2	2	0	0	0	1	0	0	0	0	0	2
SiLRR-RLK4-16	0	1	1	2	1	0	1	5	1	1	0	0	1	0	2	0	0	0	0	3	1	2	1	0	1	4	0	0	0	4	2	0	0	0	0	0	3
SiLRR-RLK4-17	2	4	0	0	0	0	0	2	0	0	2	0	1	0	5	1	1	0	0	2	0	0	0	0	1	0	0	0	0	1	2	0	0	0	0	1	2
SiLRR-RLK4-18	3	2	0	0	1	1	0	0	1	1	4	0	2	0	1	2	1	0	1	5	1	1	1	0	1	4	1	0	1	0	2	0	0	1	0	1	3
SiLRR-RLK4-19	2	2	0	0	1	0	0	0	0	0	2	0	0	0	0	1	0	1	0	7	0	0	0	0	0	4	0	0	0	0	1	0	0	0	0	0	2
SiLRR-RLK4-20	0	2	0	0	0	1	0	2	2	2	0	0	0	1	0	0	2	1	2	4	2	3	1	0	1	3	1	0	0	1	1	1	0	0	0	0	2
SiLRR-RLK4-21	5	5	2	0	0	1	0	2	2	2	6	0	0	0	0	1	0	0	0	8	2	2	3	0	1	1	0	0	0	0	3	0	0	0	0	0	0
SiLRR-RLK4-22	5	1	0	0	1	0	1	0	0	0	4	0	3	0	6	1	0	0	0	3	0	0	1	1	0	3	0	1	0	0	2	0	0	0	0	0	2
SiLRR-RLK4-23	2	2	0	1	2	0	0	3	0	0	2	0	0	0	1	1	0	0	0	3	0	0	0	0	2	2	1	1	0	0	0	0	1	0	1	0	1
SiLRR-RLK4-24	0	1	0	0	2	0	0	2	1	1	0	0	0	0	1	1	0	0	0	3	1	0	1	0	1	4	0	2	0	0	1	1	1	0	1	1	3
SiLRR-RLK4-25	2	6	0	0	2	0	0	2	1	1	2	0	0	0	0	2	1	1	0	3	1	0	2	1	0	5	0	0	0	0	5	0	0	2	0	0	1
SiLRR-RLK4-26	3	1	0	0	0	0	0	0	0	0	3	0	1	0	0	0	0	1	0	5	0	0	2	1	1	1	0	0	0	0	3	1	0	1	0	0	3
SiLRR-RLK4-27	0	1	2	0	1	0	1	2	2	2	1	0	0	1	1	1	0	1	1	5	2	1	3	0	0	3	0	1	0	1	6	0	0	2	0	2	1
SiLRR-RLK4-28	1	2	2	2	1	0	0	0	0	0	1	0	0	0	1	0	0	0	0	3	0	4	0	0	0	2	0	1	0	0	1	0	0	0	0	1	0
SiLRR-RLK4-29	3	7	0	0	0	0	0	5	1	1	0	0	0	0	1	0	1	0	0	4	1	1	0	0	0	2	0	0	0	0	1	0	1	0	1	1	4
SiLRR-RLK4-30	1	2	1	1	1	0	2	1	2	2	1	0	0	0	1	1	1	0	0	6	2	0	1	0	0	1	1	1	1	1	1	3	0	1	0	0	1
SiLRR-RLK4-31	5	1	1	1	0	0	0	0	0	0	4	0	1	2	4	1	0	1	0	3	0	1	0	0	1	4	0	1	0	0	2	0	0	1	0	1	2
SiLRR-RLK4-32	0	2	0	0	0	0	0	1	1	1	0	0	0	0	1	0	1	0	0	5	1	0	0	0	2	3	1	1	0	0	0	0	0	0	0	0	2
SiLRR-RLK4-33	1	5	0	0	0	0	1	0	1	1	2	0	0	0	1	0	0	0	0	0	1	0	1	0	0	1	0	2	0	0	1	0	0	0	0	0	1
SiLRR-RLK4-34	4	4	0	0	1	0	0	1	1	1	2	0	0	1	2	1	3	0	0	2	1	2	0	0	0	1	0	0	1	0	2	0	0	0	0	1	2
SiLRR-RLK4-35	1	0	1	0	0	0	0	4	1	1	1	0	1	0	3	2	2	1	0	2	1	0	1	0	1	2	0	0	1	0	1	0	0	1	0	0	1
SiLRR-RLK4-36	2	2	0	0	1	0	0	0	2	2	1	0	1	0	5	1	0	0	0	1	2	0	0	0	2	1	2	0	0	0	2	0	1	0	1	0	0
SiLRR-RLK5-1	0	4	0	1	0	0	0	2	2	2	0	1	1	0	5	0	0	0	0	4	2	0	0	0	1	8	0	1	0	1	0	0	1	0	1	0	0
SiLRR-RLK6-1	0	1	2	2	2	0	0	5	0	0	1	0	0	0	6	0	0	0	0	4	0	0	0	0	0	4	0	1	0	0	2	0	0	0	0	1	1
SiLRR-RLK6-2	0	4	0	0	0	0	0	1	1	1	0	0	0	0	5	1	0	0	0	4	1	1	0	1	0	3	0	1	0	0	1	0	0	1	0	0	1
SiLRR-RLK6-3	3	3	0	0	3	0	3	1	2	2	2	0	1	0	3	1	1	0	0	4	2	0	1	0	4	1	1	0	0	1	0	0	0	0	0	0	1
SiLRR-RLK7-1	5	1	0	0	1	0	0	2	0	0	3	0	0	0	0	2	0	0	0	7	0	1	2	0	0	3	0	1	0	0	0	0	1	2	1	0	4
SiLRR-RLK7-2	1	6	0	0	0	0	0	1	0	0	1	0	0	0	6	0	0	0	0	3	0	0	1	0	0	2	0	0	0	0	0	0	0	0	0	1	0
SiLRR-RLK7-3	0	3	0	0	2	0	0	0	1	1	0	0	0	0	0	0	1	0	1	6	1	1	2	0	0	1	0	0	1	2	4	0	0	0	0	0	3
SiLRR-RLK7-4	0	3	0	0	0	0	0	1	2	2	1	1	0	0	0	2	0	1	0	6	2	0	1	0	1	1	0	2	0	1	1	0	0	0	0	0	2
SiLRR-RLK7-5	1	3	0	0	1	0	0	0	1	1	1	0	1	0	3	0	0	0	0	6	1	1	1	0	1	1	0	2	1	2	2	1	0	0	0	0	4
SiLRR-RLK8-1	4	10	0	0	1	2	0	3	0	0	4	0	1	0	1	0	0	0	1	4	0	0	0	0	2	0	0	1	0	2	2	0	0	0	0	0	3
SiLRR-RLK8-2	6	1	0	0	3	0	0	0	1	1	5	0	1	0	1	0	1	0	0	6	1	0	0	0	1	3	0	4	0	0	1	0	0	0	0	0	3
SiLRR-RLK8-3	2	5	1	0	0	0	0	0	1	1	1	0	0	0	3	0	0	0	0	3	1	0	0	0	2	0	0	1	0	0	0	0	0	0	0	0	0
SiLRR-RLK8-4	1	4	1	1	1	0	2	0	1	1	2	0	1	0	5	0	0	0	0	3	1	1	0	0	1	3	0	1	0	0	1	0	0	1	0	0	3
SiLRR-RLK8-5	1	0	1	2	0	0	0	0	0	0	0	0	0	0	1	2	0	0	0	3	0	1	0	0	3	0	0	0	0	0	1	0	0	0	0	0	3
SiLRR-RLK8-6	2	4	1	0	2	0	0	0	1	1	4	0	0	1	0	0	0	0	0	8	1	2	2	0	0	2	0	0	0	0	2	0	0	0	0	0	2
SiLRR-RLK8-7	3	5	0	0	0	0	0	0	1	1	3	0	1	0	0	1	1	0	1	2	1	3	2	1	0	4	0	0	1	1	0	0	0	1	0	0	3
SiLRR-RLK9-1	0	2	1	2	1	1	0	2	1	1	0	0	0	0	2	1	0	0	0	3	1	1	0	0	0	8	0	0	0	0	0	0	1	1	1	1	2
SiLRR-RLK9-2	0	2	1	0	2	1	3	2	0	0	0	0	1	0	1	0	1	1	2	3	0	1	2	0	1	9	0	0	0	2	2	0	0	0	0	2	3
SiLRR-RLK9-3	2	0	0	0	0	0	0	0	1	1	2	0	1	0	0	1	0	0	0	2	1	1	1	0	0	0	0	0	0	0	2	1	1	1	1	0	0
SiLRR-RLK9-4	2	2	0	1	1	0	0	1	2	2	2	0	0	0	2	0	3	0	0	4	2	1	1	0	1	2	0	0	0	0	1	0	0	0	0	1	2
SiLRR-RLK9-5	0	13	0	0	2	0	2	0	0	0	0	0	0	0	1	0	0	0	0	5	0	0	0	0	0	2	1	0	0	0	1	0	0	1	0	0	1
SiLRR-RLK9-6	5	2	0	0	1	1	1	0	2	2	4	0	0	0	4	1	1	0	0	1	2	0	3	0	2	2	2	0	0	0	2	0	1	0	1	0	0
SiLRR-RLK9-7	2	2	1	0	0	1	0	2	0	0	1	0	1	0	4	1	1	0	0	4	0	2	0	0	0	6	1	0	0	0	2	0	0	0	0	1	0
SiLRR-RLK9-8	0	6	0	0	4	0	0	3	1	1	0	0	0	0	4	2	0	0	0	5	1	0	1	0	1	0	0	1	0	0	0	2	0	0	0	0	2
SiLRR-RLK9-9	1	5	0	0	1	0	0	1	0	0	0	0	0	0	0	1	0	0	0	8	0	0	0	0	1	3	0	1	0	0	4	0	0	3	0	0	1
SiLRR-RLK9-10	4	4	0	0	0	0	1	3	1	1	3	0	0	0	1	1	0	1	0	1	1	0	1	0	0	2	0	0	0	1	3	0	0	0	0	0	4
SiLRR-RLK9-11	1	2	0	0	1	0	0	1	0	0	1	1	1	0	0	0	0	0	0	6	0	1	4	1	0	1	0	0	0	1	6	0	0	0	0	1	1
SiLRR-RLK9-12	1	5	1	0	4	0	0	1	2	2	1	0	0	0	2	1	2	0	0	4	2	1	0	1	1	2	0	0	1	0	2	0	0	2	0	1	2
SiLRR-RLK9-13	0	9	0	0	0	2	1	1	0	0	1	0	0	0	1	1	0	0	0	1	0	0	0	0	2	0	0	0	0	0	1	1	0	0	0	0	0
SiLRR-RLK9-14	0	6	0	3	1	0	1	0	0	0	0	0	0	0	1	1	2	0	0	3	0	0	0	0	1	2	1	0	0	0	0	0	0	1	0	0	2
SiLRR-RLK9-15	1	6	1	0	1	0	0	3	1	1	0	0	0	0	0	0	2	1	0	3	1	0	0	0	0	4	1	0	0	0	3	0	0	2	0	1	3
SiLRR-RLK9-16	3	4	0	0	0	1	0	0	1	1	4	0	0	0	0	1	2	0	1	8	1	0	0	0	0	5	0	1	0	0	3	0	0	2	0	0	5
SiLRR-RLK9-17	3	3	2	1	0	0	0	3	0	0	3	0	0	0	3	1	1	0	0	4	0	1	0	0	2	3	0	0	0	1	0	0	0	0	0	1	0
SiLRR-RLK9-18	4	9	1	0	0	0	0	1	1	1	2	0	0	0	3	0	0	0	0	3	1	1	1	0	0	1	0	2	0	1	0	0	0	0	0	1	0
SiLRR-RLK9-19	0	4	0	1	0	0	1	2	2	2	0	0	0	0	0	1	0	0	0	8	2	0	1	0	0	1	0	1	0	0	4	0	0	0	0	0	1
SiLRR-RLK9-20	0	2	1	0	1	0	0	1	0	0	0	0	0	0	1	0	0	1	0	8	0	1	1	0	0	5	0	1	0	0	2	0	0	0	0	0	1
SiLRR-RLK9-21	1	0	0	0	2	0	1	1	0	0	1	0	0	0	5	0	0	0	0	7	0	0	2	0	2	3	0	1	0	0	2	0	0	0	0	0	4
SiLRR-RLK9-22	4	6	0	0	0	0	1	3	4	4	3	0	0	0	0	2	0	0	1	5	4	0	0	0	1	1	0	3	0	0	1	0	0	0	0	0	0
SiLRR-RLK9-23	2	4	1	1	0	0	0	0	0	0	2	0	0	0	1	0	2	1	0	6	0	0	2	0	0	5	0	0	0	1	4	1	0	0	0	0	0
SiLRR-RLK9-24	4	1	0	0	1	0	0	0	1	1	3	0	0	0	3	0	1	0	1	7	1	0	0	0	1	1	0	0	0	2	2	1	0	0	0	0	0
SiLRR-RLK9-25	2	3	0	0	0	0	0	0	7	7	0	0	0	0	5	1	0	0	1	2	7	0	0	1	0	0	0	0	0	0	0	0	0	1	0	0	0
SiLRR-RLK9-26	0	2	0	1	3	0	0	0	0	0	0	0	1	0	3	0	0	0	0	2	0	0	0	0	0	3	0	1	0	1	3	1	0	0	0	0	1
SiLRR-RLK9-27	3	6	0	1	2	0	0	3	0	0	2	0	2	0	2	0	0	0	0	6	0	1	1	0	1	2	0	1	1	0	0	0	0	0	0	0	0
SiLRR-RLK9-28	5	10	1	0	0	0	0	2	2	2	5	0	0	0	1	2	0	0	0	2	2	1	0	0	2	1	0	0	0	0	1	0	0	0	0	0	2
SiLRR-RLK9-29	2	0	0	0	2	0	0	2	1	1	0	0	1	0	2	2	1	0	1	4	1	1	0	0	0	7	0	1	0	0	1	2	0	0	0	1	2
SiLRR-RLK10-1	6	3	1	0	0	0	1	0	1	1	5	0	0	0	1	0	0	0	0	2	1	0	0	0	0	2	0	0	0	0	0	0	0	1	0	0	2
SiLRR-RLK10-2	0	4	0	0	1	0	0	0	0	0	0	0	1	0	4	2	1	0	0	3	0	2	0	0	2	5	0	0	0	0	1	1	1	0	0	0	1
SiLRR-RLK10-3	3	3	0	1	1	1	1	2	0	0	2	0	0	0	0	4	1	0	0	1	0	1	0	0	0	1	0	0	0	0	2	0	0	1	0	1	2
SiLRR-RLK10-4	1	1	0	2	0	0	0	1	0	0	0	0	0	0	1	0	0	0	1	6	0	0	0	0	1	0	0	0	0	0	0	0	0	0	0	0	4
SiLRR-RLK10-5	8	2	1	0	2	0	0	0	1	1	5	0	1	0	0	1	1	2	0	5	1	1	1	0	0	3	0	0	0	3	0	0	0	0	0	0	1
SiLRR-RLK10-6	2	5	1	1	0	0	1	2	5	5	3	0	0	0	2	0	0	0	1	4	5	1	0	0	0	5	0	0	0	0	1	1	0	0	0	1	0
SiLRR-RLK10-7	4	7	0	0	1	0	0	0	0	0	4	0	1	0	3	3	1	0	0	1	0	1	0	0	1	5	0	1	1	0	2	0	0	0	0	1	0
SiLRR-RLK10-8	3	2	1	0	1	2	2	2	0	0	4	1	0	0	0	0	1	1	1	4	0	3	3	1	1	5	0	0	1	0	2	2	0	1	0	0	1
SiLRR-RLK10-9	9	2	0	0	0	1	0	0	1	1	9	0	1	0	5	2	1	0	0	3	1	2	0	0	0	4	0	0	1	0	1	0	0	0	0	0	0
SiLRR-RLK11-1	0	1	1	0	1	0	0	0	1	1	0	0	0	0	1	0	0	1	2	3	1	1	1	0	1	2	0	0	0	1	0	0	0	3	0	1	0
SiLRR-RLK11-2	2	1	0	0	0	0	0	1	0	0	1	0	1	1	0	0	0	0	0	2	0	1	2	0	0	2	0	0	0	0	3	1	0	0	0	1	0
SiLRR-RLK11-3	0	3	0	0	0	0	0	0	1	1	0	0	0	0	3	1	1	0	0	5	1	1	0	0	1	2	0	1	0	0	2	0	0	0	0	0	1
SiLRR-RLK11-4	0	2	1	0	1	0	0	1	1	1	0	0	0	0	0	0	0	1	0	3	1	0	0	0	0	5	0	0	0	0	0	1	0	1	0	0	0
SiLRR-RLK11-5	0	3	0	0	0	0	0	0	1	1	0	0	0	0	3	1	1	0	0	5	1	1	0	0	1	2	0	1	0	0	2	0	0	0	0	0	1
SiLRR-RLK11-6	6	0	2	0	1	0	0	1	1	1	3	0	0	1	0	1	1	0	0	3	1	0	0	0	0	3	1	0	0	0	2	0	0	0	0	0	3
SiLRR-RLK11-7	2	4	0	0	0	0	0	2	0	0	3	0	1	0	4	1	0	0	0	2	0	0	1	0	3	1	0	0	1	0	3	0	0	1	0	0	1
SiLRR-RLK11-8	0	2	1	0	1	0	0	0	2	2	1	0	0	1	0	1	2	0	0	6	2	0	1	0	0	5	1	1	0	0	2	0	0	0	0	0	3
SiLRR-RLK11-9	3	2	0	0	1	1	0	1	0	0	2	0	0	0	1	0	0	0	0	3	0	0	0	0	0	5	0	1	0	1	2	0	1	0	1	1	1
SiLRR-RLK11-10	3	0	1	0	1	0	0	0	1	1	2	0	0	0	0	0	0	0	0	6	1	0	0	0	0	1	0	0	1	0	2	0	0	1	0	1	2
SiLRR-RLK11-11	1	2	1	0	2	1	1	0	1	1	0	0	0	0	1	0	0	0	0	4	1	0	2	1	0	1	0	1	0	1	5	1	0	0	0	0	1
SiLRR-RLK11-12	1	7	0	0	2	0	0	0	1	1	1	0	2	0	0	0	0	0	0	7	1	2	1	0	0	0	0	1	0	1	2	0	0	0	0	0	0
SiLRR-RLK11-13	2	4	0	0	0	0	0	5	1	1	1	0	0	0	4	0	0	1	0	0	1	1	1	0	1	4	0	0	0	1	0	0	0	0	0	0	1
SiLRR-RLK11-14	3	4	2	0	1	0	0	0	2	2	2	0	1	0	2	0	0	0	0	5	2	2	1	0	2	1	1	2	0	0	3	0	0	0	0	0	1
SiLRR-RLK11-15	2	6	0	0	0	0	0	1	1	1	2	0	0	0	0	0	0	0	0	5	1	1	1	0	1	1	0	0	0	0	1	0	0	1	0	0	3
SiLRR-RLK11-16	0	3	0	0	1	0	0	0	2	2	0	0	2	0	1	1	0	0	0	1	2	1	3	1	2	2	0	0	0	2	2	1	1	1	1	1	2
SiLRR-RLK11-17	1	5	0	1	2	0	0	2	1	1	1	0	0	0	1	0	0	0	0	5	1	1	2	0	1	3	0	1	0	0	3	0	0	0	0	0	0
SiLRR-RLK11-18	1	1	0	0	2	1	0	3	0	0	1	0	3	0	0	1	1	1	0	7	0	2	3	1	3	5	0	0	0	1	3	0	0	0	0	0	0
SiLRR-RLK11-19	0	12	0	0	2	0	0	0	1	1	0	0	1	0	1	1	1	0	0	1	1	1	1	0	0	1	1	3	0	0	3	0	0	0	0	0	1
SiLRR-RLK11-20	0	8	1	0	2	0	0	2	2	2	0	0	0	0	0	1	0	0	0	3	2	5	1	0	2	4	0	0	2	0	0	1	0	0	0	0	2
SiLRR-RLK11-21	2	2	0	0	0	0	0	0	1	1	2	0	0	0	1	3	0	0	2	5	1	0	1	0	1	2	0	0	0	1	0	0	0	1	0	1	0
SiLRR-RLK11-22	1	2	0	0	0	0	0	1	1	1	2	0	1	0	1	0	0	0	0	7	1	0	0	0	0	0	0	0	0	0	2	0	0	1	0	1	3
SiLRR-RLK12-1	2	7	0	2	0	0	1	1	0	0	1	0	1	0	0	2	0	0	1	3	0	2	1	0	0	1	0	2	0	0	3	0	0	0	0	0	1
SiLRR-RLK12-2	1	5	0	1	3	0	0	0	1	1	1	0	0	0	3	1	1	0	0	4	1	0	2	1	0	6	0	1	0	0	2	2	0	0	0	1	0
SiLRR-RLK12-3	1	6	1	0	2	0	0	0	2	2	1	0	0	0	2	0	0	0	0	5	2	1	1	0	1	3	0	1	0	2	3	0	0	2	0	0	0
SiLRR-RLK12-4	0	2	1	0	0	0	0	1	0	0	0	0	1	0	0	1	1	0	0	7	0	0	0	0	1	1	0	0	1	1	1	0	0	0	0	0	1
SiLRR-RLK12-5	1	0	0	0	3	0	0	0	0	0	0	0	1	0	1	1	0	1	1	1	0	0	1	0	0	2	0	0	0	0	6	0	0	0	0	0	1
SiLRR-RLK12-6	1	8	0	0	0	0	1	0	0	0	1	0	0	0	4	0	0	0	0	4	0	1	2	0	0	4	0	0	0	0	2	0	0	0	0	0	0
SiLRR-RLK12-7	0	10	0	0	0	0	0	3	0	0	0	0	0	0	2	0	0	0	0	3	0	0	1	0	1	0	0	0	1	0	4	0	0	0	0	0	2
SiLRR-RLK12-8	0	3	0	0	0	0	0	4	1	1	0	0	1	0	2	3	1	1	1	3	1	1	1	0	0	2	0	1	0	1	1	0	0	0	0	0	1
SiLRR-RLK12-9	3	2	0	0	0	0	0	0	0	0	2	0	0	0	2	1	0	0	0	3	0	1	0	1	0	3	0	0	0	0	3	0	0	1	0	0	2
SiLRR-RLK12-10	0	5	1	0	2	0	1	1	1	1	0	0	1	0	1	0	2	0	2	3	1	0	1	0	0	7	0	1	0	0	0	0	0	0	0	0	1
SiLRR-RLK12-11	1	1	0	1	1	0	0	0	1	1	1	0	1	0	1	2	0	0	0	5	1	1	0	0	2	0	0	0	0	0	1	0	0	2	0	0	1
SiLRR-RLK12-12	0	1	0	0	2	0	0	1	0	0	0	0	1	0	2	0	0	1	1	5	0	2	2	0	2	1	0	0	0	0	2	0	0	0	0	0	2
SiLRR-RLK12-13	1	2	0	0	0	0	1	2	1	1	2	0	1	2	2	0	0	0	0	4	1	0	3	0	0	1	0	0	1	0	1	0	0	1	0	0	1
SiLRR-RLK12-14	2	11	2	0	2	0	3	2	2	2	2	0	0	0	0	0	1	1	0	7	2	1	0	1	1	5	0	0	0	1	2	0	0	3	0	0	2
SiLRR-RLK12-15	2	8	0	0	1	0	0	0	2	2	2	0	0	0	1	2	0	0	0	5	2	2	0	0	1	2	0	0	1	0	1	0	0	0	0	0	0
SiLRR-RLK12-16	2	3	0	0	1	0	0	0	0	0	2	0	0	0	1	0	0	1	0	5	0	0	1	0	0	3	0	0	0	0	0	0	0	0	0	0	3
