# Supplementary material for: Comprehensive analysis of sesame LRR-RLKs: structure, evolution and dynamic expression profiles under Macrophomina phaseolina stress
Source: Front Plant Sci. 2024 Feb 12;15:1334189. doi: 10.3389/fpls.2024.1334189 (PMC10895033; doi:10.3389/fpls.2024.1334189)
Supplement: Supplementary Figure 1 — Statistics of SiLRR-RLK genes regulated by TFs (Genes with TF binding sites were considered to be regulated by TFs). [file DataSheet_1.zip › Supplementary Table 4.xlsx]

## Sheet: Supplementary Table 4
Supplementary Table 4. SiLRR-RLK genes and the TFs targeting them
Gene ID	Regulated by TF Family
SiLRR-RLK12-16	AP2
SiLRR-RLK8-3	AP2
SiLRR-RLK9-27	AP2
SiLRR-RLK3-24	AP2
SiLRR-RLK2-2	AP2
SiLRR-RLK2-1	AP2
SiLRR-RLK12-12	AP2
SiLRR-RLK10-2	AP2
SiLRR-RLK4-35	AP2
SiLRR-RLK10-3	AP2
SiLRR-RLK10-2	AP2
SiLRR-RLK3-18	AP2
SiLRR-RLK2-2	AP2
SiLRR-RLK2-1	AP2
SiLRR-RLK3-18	AP2
SiLRR-RLK4-22	AP2
SiLRR-RLK7-2	AP2
SiLRR-RLK3-1	AP2
SiLRR-RLK3-4	AP2
SiLRR-RLK10-7	AP2
SiLRR-RLK12-2	AP2
SiLRR-RLK4-13	AP2
SiLRR-RLK3-1	AP2
SiLRR-RLK3-15	AP2
SiLRR-RLK12-16	AP2
SiLRR-RLK3-21	AP2
SiLRR-RLK8-4	AP2
SiLRR-RLK9-21	AP2
SiLRR-RLK10-1	AP2
SiLRR-RLK9-27	AP2
SiLRR-RLK9-27	AP2
SiLRR-RLK8-4	AP2
SiLRR-RLK9-24	AP2
SiLRR-RLK2-8	AP2
SiLRR-RLK2-8	AP2
SiLRR-RLK4-11	AP2
SiLRR-RLK3-21	AP2
SiLRR-RLK2-2	AP2
SiLRR-RLK2-1	AP2
SiLRR-RLK12-2	AP2
SiLRR-RLK8-4	AP2
SiLRR-RLK9-27	AP2
SiLRR-RLK8-3	AP2
SiLRR-RLK4-11	AP2
SiLRR-RLK10-1	AP2
SiLRR-RLK3-25	AP2
SiLRR-RLK4-29	AP2
SiLRR-RLK4-23	AP2
SiLRR-RLK4-22	AP2
SiLRR-RLK4-5	AP2
SiLRR-RLK12-3	AP2
SiLRR-RLK10-1	AP2
SiLRR-RLK9-22	AP2
SiLRR-RLK3-25	AP2
SiLRR-RLK9-22	AP2
SiLRR-RLK3-15	AP2
SiLRR-RLK3-9	AP2
SiLRR-RLK3-25	AP2
SiLRR-RLK7-2	AP2
SiLRR-RLK10-2	AP2
SiLRR-RLK6-3	AP2
SiLRR-RLK8-3	AP2
SiLRR-RLK4-27	AP2
SiLRR-RLK4-13	AP2
SiLRR-RLK4-13	AP2
SiLRR-RLK4-13	AP2
SiLRR-RLK4-13	AP2
SiLRR-RLK4-13	AP2
SiLRR-RLK4-13	AP2
SiLRR-RLK4-13	AP2
SiLRR-RLK4-13	AP2
SiLRR-RLK4-13	AP2
SiLRR-RLK4-13	AP2
SiLRR-RLK4-13	AP2
SiLRR-RLK4-13	AP2
SiLRR-RLK4-13	AP2
SiLRR-RLK10-9	AP2
SiLRR-RLK3-18	AP2
SiLRR-RLK3-18	AP2
SiLRR-RLK3-18	AP2
SiLRR-RLK3-18	AP2
SiLRR-RLK3-1	AP2
SiLRR-RLK3-1	AP2
SiLRR-RLK3-1	AP2
SiLRR-RLK3-1	AP2
SiLRR-RLK3-1	AP2
SiLRR-RLK3-1	AP2
SiLRR-RLK3-1	AP2
SiLRR-RLK3-1	AP2
SiLRR-RLK3-1	AP2
SiLRR-RLK3-1	AP2
SiLRR-RLK3-1	AP2
SiLRR-RLK3-15	AP2
SiLRR-RLK3-15	AP2
SiLRR-RLK3-15	AP2
SiLRR-RLK3-15	AP2
SiLRR-RLK3-15	AP2
SiLRR-RLK3-15	AP2
SiLRR-RLK3-15	AP2
SiLRR-RLK3-15	AP2
SiLRR-RLK3-15	AP2
SiLRR-RLK3-15	AP2
SiLRR-RLK3-15	AP2
SiLRR-RLK3-15	AP2
SiLRR-RLK3-15	AP2
SiLRR-RLK12-16	AP2
SiLRR-RLK3-15	AP2
SiLRR-RLK12-16	AP2
SiLRR-RLK12-16	AP2
SiLRR-RLK2-3	AP2
SiLRR-RLK2-3	AP2
SiLRR-RLK2-3	AP2
SiLRR-RLK2-3	AP2
SiLRR-RLK2-3	AP2
SiLRR-RLK7-3	AP2
SiLRR-RLK7-3	AP2
SiLRR-RLK7-3	AP2
SiLRR-RLK7-3	AP2
SiLRR-RLK7-3	AP2
SiLRR-RLK9-21	AP2
SiLRR-RLK9-21	AP2
SiLRR-RLK9-21	AP2
SiLRR-RLK9-21	AP2
SiLRR-RLK9-21	AP2
SiLRR-RLK9-21	AP2
SiLRR-RLK9-21	AP2
SiLRR-RLK9-21	AP2
SiLRR-RLK9-21	AP2
SiLRR-RLK3-18	AP2
SiLRR-RLK12-1	AP2
SiLRR-RLK12-1	AP2
SiLRR-RLK12-1	AP2
SiLRR-RLK8-6	AP2
SiLRR-RLK8-6	AP2
SiLRR-RLK8-4	AP2
SiLRR-RLK8-4	AP2
SiLRR-RLK8-4	AP2
SiLRR-RLK9-21	AP2
SiLRR-RLK8-6	AP2
SiLRR-RLK8-6	AP2
SiLRR-RLK10-1	AP2
SiLRR-RLK10-1	AP2
SiLRR-RLK8-2	AP2
SiLRR-RLK8-2	AP2
SiLRR-RLK3-7	AP2
SiLRR-RLK3-7	AP2
SiLRR-RLK3-7	AP2
SiLRR-RLK3-7	AP2
SiLRR-RLK3-7	AP2
SiLRR-RLK9-17	AP2
SiLRR-RLK3-7	AP2
SiLRR-RLK3-7	AP2
SiLRR-RLK3-7	AP2
SiLRR-RLK3-7	AP2
SiLRR-RLK3-7	AP2
SiLRR-RLK3-7	AP2
SiLRR-RLK3-7	AP2
SiLRR-RLK3-7	AP2
SiLRR-RLK3-7	AP2
SiLRR-RLK9-27	AP2
SiLRR-RLK10-1	AP2
SiLRR-RLK8-7	AP2
SiLRR-RLK4-13	AP2
SiLRR-RLK10-6	AP2
SiLRR-RLK7-2	AP2
SiLRR-RLK10-3	AP2
SiLRR-RLK8-6	AP2
SiLRR-RLK3-25	AP2
SiLRR-RLK8-4	AP2
SiLRR-RLK10-1	AP2
SiLRR-RLK8-2	AP2
SiLRR-RLK2-2	AP2
SiLRR-RLK2-1	AP2
SiLRR-RLK3-15	AP2
SiLRR-RLK12-16	AP2
SiLRR-RLK12-1	AP2
SiLRR-RLK12-7	AP2
SiLRR-RLK9-27	AP2
SiLRR-RLK10-1	AP2
SiLRR-RLK4-25	AP2
SiLRR-RLK4-13	AP2
SiLRR-RLK3-15	AP2
SiLRR-RLK12-3	AP2
SiLRR-RLK3-3	AP2
SiLRR-RLK9-21	AP2
SiLRR-RLK9-7	AP2
SiLRR-RLK3-24	AP2
SiLRR-RLK8-3	AP2
SiLRR-RLK9-27	AP2
SiLRR-RLK10-9	AP2
SiLRR-RLK12-7	AP2
SiLRR-RLK3-16	AP2
SiLRR-RLK12-4	AP2
SiLRR-RLK4-35	AP2
SiLRR-RLK8-3	AP2
SiLRR-RLK9-8	AP2
SiLRR-RLK3-18	AP2
SiLRR-RLK10-6	AP2
SiLRR-RLK12-10	AP2
SiLRR-RLK8-2	AP2
SiLRR-RLK7-3	AP2
SiLRR-RLK10-1	AP2
SiLRR-RLK4-35	AP2
SiLRR-RLK9-27	AP2
SiLRR-RLK3-18	AP2
SiLRR-RLK9-21	AP2
SiLRR-RLK10-1	AP2
SiLRR-RLK3-4	AP2
SiLRR-RLK6-3	AP2
SiLRR-RLK4-5	AP2
SiLRR-RLK12-3	AP2
SiLRR-RLK10-7	AP2
SiLRR-RLK6-1	AP2
SiLRR-RLK6-1	AP2
SiLRR-RLK10-1	AP2
SiLRR-RLK10-5	AP2
SiLRR-RLK8-2	AP2
SiLRR-RLK6-3	AP2
SiLRR-RLK4-35	AP2
SiLRR-RLK12-4	AP2
SiLRR-RLK12-16	AP2
SiLRR-RLK3-21	AP2
SiLRR-RLK4-35	AP2
SiLRR-RLK10-9	AP2
SiLRR-RLK2-3	AP2
SiLRR-RLK7-3	AP2
SiLRR-RLK9-21	AP2
SiLRR-RLK12-7	AP2
SiLRR-RLK9-17	AP2
SiLRR-RLK9-21	AP2
SiLRR-RLK10-2	AP2
SiLRR-RLK8-4	AP2
SiLRR-RLK9-21	AP2
SiLRR-RLK7-4	AP2
SiLRR-RLK2-3	AP2
SiLRR-RLK9-15	AP2
SiLRR-RLK12-4	AP2
SiLRR-RLK6-3	AP2
SiLRR-RLK9-21	AP2
SiLRR-RLK3-31	AP2
SiLRR-RLK2-3	AP2
SiLRR-RLK2-2	AP2
SiLRR-RLK2-1	AP2
SiLRR-RLK10-1	AP2
SiLRR-RLK9-17	AP2
SiLRR-RLK4-30	AP2
SiLRR-RLK10-6	AP2
SiLRR-RLK4-35	AP2
SiLRR-RLK8-3	AP2
SiLRR-RLK9-16	AP2
SiLRR-RLK12-1	AP2
SiLRR-RLK9-24	AP2
SiLRR-RLK10-9	AP2
SiLRR-RLK4-18	AP2
SiLRR-RLK2-2	AP2
SiLRR-RLK2-1	AP2
SiLRR-RLK8-4	AP2
SiLRR-RLK2-8	AP2
SiLRR-RLK6-3	AP2
SiLRR-RLK12-1	AP2
SiLRR-RLK8-2	AP2
SiLRR-RLK3-3	AP2
SiLRR-RLK3-21	AP2
SiLRR-RLK4-11	AP2
SiLRR-RLK12-2	AP2
SiLRR-RLK12-3	AP2
SiLRR-RLK4-35	AP2
SiLRR-RLK2-6	AP2
SiLRR-RLK4-12	AP2
SiLRR-RLK4-27	AP2
SiLRR-RLK4-29	AP2
SiLRR-RLK10-6	AP2
SiLRR-RLK10-2	AP2
SiLRR-RLK6-3	AP2
SiLRR-RLK2-2	AP2
SiLRR-RLK2-1	AP2
SiLRR-RLK10-6	AP2
SiLRR-RLK9-26	AP2
SiLRR-RLK9-17	AP2
SiLRR-RLK6-3	AP2
SiLRR-RLK2-8	AP2
SiLRR-RLK1-1	AP2
SiLRR-RLK11-12	AP2
SiLRR-RLK3-14	AP2
SiLRR-RLK4-27	AP2
SiLRR-RLK4-18	AP2
SiLRR-RLK12-1	AP2
SiLRR-RLK4-29	AP2
SiLRR-RLK4-30	AP2
SiLRR-RLK4-8	AP2
SiLRR-RLK3-1	AP2
SiLRR-RLK9-21	AP2
SiLRR-RLK11-13	AP2
SiLRR-RLK2-2	AP2
SiLRR-RLK2-1	AP2
SiLRR-RLK10-7	AP2
SiLRR-RLK3-9	AP2
SiLRR-RLK4-23	AP2
SiLRR-RLK4-22	AP2
SiLRR-RLK2-1	AP2
SiLRR-RLK2-2	AP2
SiLRR-RLK2-2	AP2
SiLRR-RLK2-1	AP2
SiLRR-RLK7-2	AP2
SiLRR-RLK7-2	AP2
SiLRR-RLK3-18	AP2
SiLRR-RLK4-32	AP2
SiLRR-RLK10-1	AP2
SiLRR-RLK3-4	AP2
SiLRR-RLK4-6	AP2
SiLRR-RLK12-3	AP2
SiLRR-RLK8-2	AP2
SiLRR-RLK10-6	AP2
SiLRR-RLK8-6	AP2
SiLRR-RLK12-6	AP2
SiLRR-RLK11-11	AP2
SiLRR-RLK4-24	AP2
SiLRR-RLK6-3	AP2
SiLRR-RLK3-27	AP2
SiLRR-RLK11-11	AP2
SiLRR-RLK4-23	AP2
SiLRR-RLK4-23	AP2
SiLRR-RLK4-23	AP2
SiLRR-RLK4-23	AP2
SiLRR-RLK4-23	AP2
SiLRR-RLK4-23	AP2
SiLRR-RLK4-23	AP2
SiLRR-RLK4-23	AP2
SiLRR-RLK9-21	AP2
SiLRR-RLK3-27	AP2
SiLRR-RLK3-27	AP2
SiLRR-RLK3-27	AP2
SiLRR-RLK3-27	AP2
SiLRR-RLK3-27	AP2
SiLRR-RLK3-27	AP2
SiLRR-RLK3-27	AP2
SiLRR-RLK3-27	AP2
SiLRR-RLK3-27	AP2
SiLRR-RLK3-27	AP2
SiLRR-RLK3-27	AP2
SiLRR-RLK3-27	AP2
SiLRR-RLK3-27	AP2
SiLRR-RLK1-1	AP2
SiLRR-RLK1-1	AP2
SiLRR-RLK1-1	AP2
SiLRR-RLK1-1	AP2
SiLRR-RLK1-1	AP2
SiLRR-RLK1-1	AP2
SiLRR-RLK8-4	AP2
SiLRR-RLK12-2	AP2
SiLRR-RLK4-11	AP2
SiLRR-RLK12-16	AP2
SiLRR-RLK12-14	AP2
SiLRR-RLK4-4	AP2
SiLRR-RLK12-16	AP2
SiLRR-RLK10-3	AP2
SiLRR-RLK3-3	AP2
SiLRR-RLK2-2	AP2
SiLRR-RLK2-1	AP2
SiLRR-RLK3-7	AP2
SiLRR-RLK7-2	AP2
SiLRR-RLK6-2	AP2
SiLRR-RLK1-1	AP2
SiLRR-RLK11-12	AP2
SiLRR-RLK9-2	AP2
SiLRR-RLK4-23	AP2
SiLRR-RLK2-2	AP2
SiLRR-RLK2-1	AP2
SiLRR-RLK11-11	AP2
SiLRR-RLK2-2	AP2
SiLRR-RLK2-1	AP2
SiLRR-RLK10-7	AP2
SiLRR-RLK2-3	AP2
SiLRR-RLK12-1	AP2
SiLRR-RLK8-3	AP2
SiLRR-RLK10-7	AP2
SiLRR-RLK4-6	AP2
SiLRR-RLK2-2	AP2
SiLRR-RLK2-1	AP2
SiLRR-RLK11-20	AP2
SiLRR-RLK10-7	AP2
SiLRR-RLK12-16	AP2
SiLRR-RLK9-21	AP2
SiLRR-RLK2-3	AP2
SiLRR-RLK4-3	AP2
SiLRR-RLK11-11	AP2
SiLRR-RLK9-27	AP2
SiLRR-RLK6-1	AP2
SiLRR-RLK3-18	AP2
SiLRR-RLK12-2	AP2
SiLRR-RLK3-18	AP2
SiLRR-RLK4-19	AP2
SiLRR-RLK4-15	AP2
SiLRR-RLK12-4	AP2
SiLRR-RLK4-27	AP2
SiLRR-RLK7-3	AP2
SiLRR-RLK1-1	AP2
SiLRR-RLK7-2	AP2
SiLRR-RLK2-2	AP2
SiLRR-RLK2-1	AP2
SiLRR-RLK2-8	AP2
SiLRR-RLK11-20	AP2
SiLRR-RLK4-35	AP2
SiLRR-RLK12-11	AP2
SiLRR-RLK4-11	AP2
SiLRR-RLK2-8	AP2
SiLRR-RLK9-26	AP2
SiLRR-RLK10-8	AP2
SiLRR-RLK3-26	AP2
SiLRR-RLK9-21	AP2
SiLRR-RLK1-1	AP2
SiLRR-RLK4-23	AP2
SiLRR-RLK4-27	AP2
SiLRR-RLK3-18	AP2
SiLRR-RLK11-12	AP2
SiLRR-RLK8-4	AP2
SiLRR-RLK3-9	AP2
SiLRR-RLK3-27	AP2
SiLRR-RLK10-8	AP2
SiLRR-RLK4-27	AP2
SiLRR-RLK2-2	AP2
SiLRR-RLK2-1	AP2
SiLRR-RLK8-2	AP2
SiLRR-RLK11-9	AP2
SiLRR-RLK3-8	AP2
SiLRR-RLK10-3	AP2
SiLRR-RLK7-2	AP2
SiLRR-RLK2-10	AP2
SiLRR-RLK4-23	AP2
SiLRR-RLK7-3	AP2
SiLRR-RLK12-16	AP2
SiLRR-RLK6-3	AP2
SiLRR-RLK3-16	AP2
SiLRR-RLK3-31	AP2
SiLRR-RLK4-35	AP2
SiLRR-RLK12-16	AP2
SiLRR-RLK11-20	AP2
SiLRR-RLK3-7	AP2
SiLRR-RLK12-4	AP2
SiLRR-RLK12-7	AP2
SiLRR-RLK4-35	AP2
SiLRR-RLK9-2	AP2
SiLRR-RLK4-29	AP2
SiLRR-RLK8-4	AP2
SiLRR-RLK10-8	AP2
SiLRR-RLK3-18	AP2
SiLRR-RLK3-9	AP2
SiLRR-RLK4-25	AP2
SiLRR-RLK10-7	AP2
SiLRR-RLK3-5	AP2
SiLRR-RLK4-11	AP2
SiLRR-RLK3-21	AP2
SiLRR-RLK7-2	AP2
SiLRR-RLK11-12	AP2
SiLRR-RLK7-5	AP2
SiLRR-RLK12-6	AP2
SiLRR-RLK9-2	AP2
SiLRR-RLK3-26	AP2
SiLRR-RLK4-27	AP2
SiLRR-RLK9-24	AP2
SiLRR-RLK2-2	AP2
SiLRR-RLK2-1	AP2
SiLRR-RLK7-1	AP2
SiLRR-RLK9-15	AP2
SiLRR-RLK4-35	AP2
SiLRR-RLK4-35	AP2
SiLRR-RLK3-24	AP2
SiLRR-RLK6-3	AP2
SiLRR-RLK2-10	AP2
SiLRR-RLK9-2	AP2
SiLRR-RLK4-11	AP2
SiLRR-RLK12-8	AP2
SiLRR-RLK3-9	AP2
SiLRR-RLK12-3	AP2
SiLRR-RLK12-4	AP2
SiLRR-RLK4-5	AP2
SiLRR-RLK4-28	AP2
SiLRR-RLK10-3	AP2
SiLRR-RLK9-8	AP2
SiLRR-RLK9-26	AP2
SiLRR-RLK10-6	AP2
SiLRR-RLK3-9	AP2
SiLRR-RLK2-2	AP2
SiLRR-RLK2-1	AP2
SiLRR-RLK3-18	AP2
SiLRR-RLK8-6	AP2
SiLRR-RLK7-2	AP2
SiLRR-RLK9-27	AP2
SiLRR-RLK2-3	AP2
SiLRR-RLK12-9	AP2
SiLRR-RLK10-1	AP2
SiLRR-RLK3-33	AP2
SiLRR-RLK4-13	AP2
SiLRR-RLK1-1	AP2
SiLRR-RLK12-14	AP2
SiLRR-RLK4-13	AP2
SiLRR-RLK9-27	AP2
SiLRR-RLK2-8	AP2
SiLRR-RLK2-6	AP2
SiLRR-RLK3-9	AP2
SiLRR-RLK3-18	AP2
SiLRR-RLK8-7	AP2
SiLRR-RLK2-2	AP2
SiLRR-RLK2-1	AP2
SiLRR-RLK3-17	AP2
SiLRR-RLK8-3	AP2
SiLRR-RLK1-1	AP2
SiLRR-RLK4-11	AP2
SiLRR-RLK7-2	AP2
SiLRR-RLK7-2	AP2
SiLRR-RLK12-4	AP2
SiLRR-RLK12-10	AP2
SiLRR-RLK2-2	AP2
SiLRR-RLK2-1	AP2
SiLRR-RLK10-3	AP2
SiLRR-RLK6-1	AP2
SiLRR-RLK4-14	AP2
SiLRR-RLK9-2	AP2
SiLRR-RLK3-4	AP2
SiLRR-RLK10-4	AP2
SiLRR-RLK9-17	AP2
SiLRR-RLK6-1	AP2
SiLRR-RLK9-17	AP2
SiLRR-RLK4-13	AP2
SiLRR-RLK4-18	AP2
SiLRR-RLK9-29	AP2
SiLRR-RLK8-2	AP2
SiLRR-RLK8-2	AP2
SiLRR-RLK4-8	AP2
SiLRR-RLK10-8	AP2
SiLRR-RLK9-21	AP2
SiLRR-RLK1-1	AP2
SiLRR-RLK11-12	AP2
SiLRR-RLK11-11	AP2
SiLRR-RLK9-7	AP2
SiLRR-RLK12-6	AP2
SiLRR-RLK7-1	AP2
SiLRR-RLK9-15	AP2
SiLRR-RLK9-17	AP2
SiLRR-RLK2-1	AP2
SiLRR-RLK2-2	AP2
SiLRR-RLK3-4	AP2
SiLRR-RLK3-4	AP2
SiLRR-RLK9-27	AP2
SiLRR-RLK10-8	AP2
SiLRR-RLK12-3	AP2
SiLRR-RLK9-26	AP2
SiLRR-RLK2-2	AP2
SiLRR-RLK2-1	AP2
SiLRR-RLK3-1	AP2
SiLRR-RLK12-15	AP2
SiLRR-RLK2-2	AP2
SiLRR-RLK2-1	AP2
SiLRR-RLK11-12	AP2
SiLRR-RLK12-7	AP2
SiLRR-RLK3-10	AP2
SiLRR-RLK3-18	AP2
SiLRR-RLK4-17	AP2
SiLRR-RLK8-6	AP2
SiLRR-RLK2-2	AP2
SiLRR-RLK2-1	AP2
SiLRR-RLK3-27	AP2
SiLRR-RLK2-3	AP2
SiLRR-RLK8-4	AP2
SiLRR-RLK12-10	AP2
SiLRR-RLK4-3	AP2
SiLRR-RLK12-2	AP2
SiLRR-RLK4-35	AP2
SiLRR-RLK3-1	AP2
SiLRR-RLK10-4	AP2
SiLRR-RLK9-24	AP2
SiLRR-RLK9-3	AP2
SiLRR-RLK4-3	AP2
SiLRR-RLK9-17	AP2
SiLRR-RLK12-12	AP2
SiLRR-RLK11-20	AP2
SiLRR-RLK3-17	AP2
SiLRR-RLK8-5	AP2
SiLRR-RLK7-2	AP2
SiLRR-RLK4-4	AP2
SiLRR-RLK4-18	AP2
SiLRR-RLK12-16	AP2
SiLRR-RLK10-6	AP2
SiLRR-RLK3-33	AP2
SiLRR-RLK2-1	AP2
SiLRR-RLK2-2	AP2
SiLRR-RLK4-28	AP2
SiLRR-RLK4-35	AP2
SiLRR-RLK4-23	AP2
SiLRR-RLK9-21	AP2
SiLRR-RLK4-15	AP2
SiLRR-RLK9-22	AP2
SiLRR-RLK4-29	AP2
SiLRR-RLK3-4	AP2
SiLRR-RLK10-3	AP2
SiLRR-RLK6-3	AP2
SiLRR-RLK10-6	AP2
SiLRR-RLK3-18	AP2
SiLRR-RLK3-27	AP2
SiLRR-RLK3-5	AP2
SiLRR-RLK3-1	AP2
SiLRR-RLK4-17	AP2
SiLRR-RLK8-5	AP2
SiLRR-RLK9-21	AP2
SiLRR-RLK7-2	AP2
SiLRR-RLK3-18	AP2
SiLRR-RLK3-12	AP2
SiLRR-RLK10-9	AP2
SiLRR-RLK9-14	AP2
SiLRR-RLK8-6	AP2
SiLRR-RLK4-18	AP2
SiLRR-RLK4-11	AP2
SiLRR-RLK8-3	AP2
SiLRR-RLK11-9	AP2
SiLRR-RLK9-18	AP2
SiLRR-RLK8-7	AP2
SiLRR-RLK4-12	AP2
SiLRR-RLK3-4	AP2
SiLRR-RLK3-18	AP2
SiLRR-RLK6-3	AP2
SiLRR-RLK12-13	AP2
SiLRR-RLK9-2	AP2
SiLRR-RLK3-8	AP2
SiLRR-RLK2-2	AP2
SiLRR-RLK2-1	AP2
SiLRR-RLK2-3	AP2
SiLRR-RLK9-23	AP2
SiLRR-RLK3-25	AP2
SiLRR-RLK4-8	AP2
SiLRR-RLK6-3	AP2
SiLRR-RLK10-1	AP2
SiLRR-RLK3-24	AP2
SiLRR-RLK3-9	AP2
SiLRR-RLK3-7	AP2
SiLRR-RLK2-6	AP2
SiLRR-RLK10-4	AP2
SiLRR-RLK3-18	AP2
SiLRR-RLK4-35	AP2
SiLRR-RLK10-9	AP2
SiLRR-RLK10-6	AP2
SiLRR-RLK9-17	AP2
SiLRR-RLK3-24	AP2
SiLRR-RLK4-22	AP2
SiLRR-RLK2-8	AP2
SiLRR-RLK12-4	AP2
SiLRR-RLK10-1	AP2
SiLRR-RLK10-1	AP2
SiLRR-RLK4-4	AP2
SiLRR-RLK4-18	AP2
SiLRR-RLK4-17	AP2
SiLRR-RLK12-16	AP2
SiLRR-RLK3-27	AP2
SiLRR-RLK6-3	AP2
SiLRR-RLK9-2	AP2
SiLRR-RLK11-14	AP2
SiLRR-RLK10-6	AP2
SiLRR-RLK6-3	AP2
SiLRR-RLK3-32	AP2
SiLRR-RLK11-12	AP2
SiLRR-RLK4-8	AP2
SiLRR-RLK12-12	AP2
SiLRR-RLK6-3	AP2
SiLRR-RLK4-12	AP2
SiLRR-RLK2-11	AP2
SiLRR-RLK4-14	AP2
SiLRR-RLK2-1	AP2
SiLRR-RLK2-2	AP2
SiLRR-RLK8-3	AP2
SiLRR-RLK12-14	AP2
SiLRR-RLK12-14	AP2
SiLRR-RLK12-9	AP2
SiLRR-RLK4-19	AP2
SiLRR-RLK9-15	AP2
SiLRR-RLK4-35	AP2
SiLRR-RLK8-7	AP2
SiLRR-RLK4-27	AP2
SiLRR-RLK3-18	AP2
SiLRR-RLK3-18	AP2
SiLRR-RLK4-22	AP2
SiLRR-RLK4-22	AP2
SiLRR-RLK9-14	AP2
SiLRR-RLK12-4	AP2
SiLRR-RLK3-8	AP2
SiLRR-RLK2-8	AP2
SiLRR-RLK7-2	AP2
SiLRR-RLK2-3	AP2
SiLRR-RLK3-2	AP2
SiLRR-RLK9-1	AP2
SiLRR-RLK3-21	AP2
SiLRR-RLK9-17	AP2
SiLRR-RLK9-24	AP2
SiLRR-RLK8-7	AP2
SiLRR-RLK9-4	AP2
SiLRR-RLK6-1	AP2
SiLRR-RLK4-32	AP2
SiLRR-RLK4-23	AP2
SiLRR-RLK4-29	AP2
SiLRR-RLK8-2	AP2
SiLRR-RLK9-26	AP2
SiLRR-RLK4-4	AP2
SiLRR-RLK4-18	AP2
SiLRR-RLK3-27	AP2
SiLRR-RLK7-1	AP2
SiLRR-RLK3-14	AP2
SiLRR-RLK11-22	AP2
SiLRR-RLK3-14	AP2
SiLRR-RLK4-11	AP2
SiLRR-RLK12-2	AP2
SiLRR-RLK7-2	AP2
SiLRR-RLK3-14	AP2
SiLRR-RLK7-5	AP2
SiLRR-RLK7-4	AP2
SiLRR-RLK12-4	AP2
SiLRR-RLK2-8	AP2
SiLRR-RLK4-15	AP2
SiLRR-RLK12-3	AP2
SiLRR-RLK3-28	AP2
SiLRR-RLK3-21	AP2
SiLRR-RLK10-5	AP2
SiLRR-RLK3-33	AP2
SiLRR-RLK4-8	AP2
SiLRR-RLK4-5	AP2
SiLRR-RLK3-10	AP2
SiLRR-RLK6-1	AP2
SiLRR-RLK4-6	AP2
SiLRR-RLK4-23	AP2
SiLRR-RLK3-15	AP2
SiLRR-RLK4-4	AP2
SiLRR-RLK12-10	AP2
SiLRR-RLK12-10	AP2
SiLRR-RLK9-2	AP2
SiLRR-RLK12-3	AP2
SiLRR-RLK9-24	AP2
SiLRR-RLK4-4	AP2
SiLRR-RLK3-18	AP2
SiLRR-RLK3-2	AP2
SiLRR-RLK11-18	AP2
SiLRR-RLK3-11	AP2
SiLRR-RLK4-15	AP2
SiLRR-RLK3-28	AP2
SiLRR-RLK4-18	AP2
SiLRR-RLK9-10	AP2
SiLRR-RLK3-33	AP2
SiLRR-RLK4-18	AP2
SiLRR-RLK3-18	AP2
SiLRR-RLK4-23	AP2
SiLRR-RLK3-13	AP2
SiLRR-RLK3-4	AP2
SiLRR-RLK9-14	AP2
SiLRR-RLK3-9	AP2
SiLRR-RLK6-3	AP2
SiLRR-RLK3-12	AP2
SiLRR-RLK3-8	AP2
SiLRR-RLK11-17	AP2
SiLRR-RLK4-12	AP2
SiLRR-RLK2-12	AP2
SiLRR-RLK9-1	AP2
SiLRR-RLK10-3	AP2
SiLRR-RLK3-9	AP2
SiLRR-RLK3-33	AP2
SiLRR-RLK12-4	AP2
SiLRR-RLK9-14	AP2
SiLRR-RLK11-1	AP2
SiLRR-RLK6-1	AP2
SiLRR-RLK12-4	AP2
SiLRR-RLK11-3	AP2
SiLRR-RLK11-5	AP2
SiLRR-RLK12-9	AP2
SiLRR-RLK3-9	AP2
SiLRR-RLK2-8	AP2
SiLRR-RLK7-1	AP2
SiLRR-RLK4-10	AP2
SiLRR-RLK8-7	AP2
SiLRR-RLK12-4	AP2
SiLRR-RLK11-12	AP2
SiLRR-RLK10-7	AP2
SiLRR-RLK3-5	AP2
SiLRR-RLK4-24	AP2
SiLRR-RLK3-7	AP2
SiLRR-RLK3-2	AP2
SiLRR-RLK3-31	AP2
SiLRR-RLK8-7	AP2
SiLRR-RLK11-7	AP2
SiLRR-RLK9-21	AP2
SiLRR-RLK10-6	AP2
SiLRR-RLK4-23	AP2
SiLRR-RLK3-28	AP2
SiLRR-RLK12-3	AP2
SiLRR-RLK12-16	AP2
SiLRR-RLK4-12	AP2
SiLRR-RLK3-33	AP2
SiLRR-RLK3-21	AP2
SiLRR-RLK12-10	AP2
SiLRR-RLK4-28	AP2
SiLRR-RLK2-3	AP2
SiLRR-RLK10-7	AP2
SiLRR-RLK4-27	AP2
SiLRR-RLK12-15	AP2
SiLRR-RLK3-14	AP2
SiLRR-RLK8-4	AP2
SiLRR-RLK3-31	AP2
SiLRR-RLK4-8	AP2
SiLRR-RLK6-3	AP2
SiLRR-RLK8-7	AP2
SiLRR-RLK4-17	AP2
SiLRR-RLK9-26	AP2
SiLRR-RLK4-4	AP2
SiLRR-RLK4-15	AP2
SiLRR-RLK8-4	AP2
SiLRR-RLK6-1	AP2
SiLRR-RLK7-1	AP2
SiLRR-RLK4-18	AP2
SiLRR-RLK11-12	AP2
SiLRR-RLK7-1	AP2
SiLRR-RLK3-31	AP2
SiLRR-RLK3-29	AP2
SiLRR-RLK9-24	AP2
SiLRR-RLK4-35	AP2
SiLRR-RLK6-3	AP2
SiLRR-RLK10-7	AP2
SiLRR-RLK12-16	AP2
SiLRR-RLK2-3	AP2
SiLRR-RLK3-12	AP2
SiLRR-RLK9-15	AP2
SiLRR-RLK4-22	AP2
SiLRR-RLK11-7	AP2
SiLRR-RLK4-25	AP2
SiLRR-RLK4-15	AP2
SiLRR-RLK9-2	AP2
SiLRR-RLK3-15	AP2
SiLRR-RLK2-10	AP2
SiLRR-RLK4-18	AP2
SiLRR-RLK11-20	AP2
SiLRR-RLK4-30	AP2
SiLRR-RLK3-14	AP2
SiLRR-RLK2-12	AP2
SiLRR-RLK11-11	AP2
SiLRR-RLK4-16	AP2
SiLRR-RLK9-25	AP2
SiLRR-RLK4-14	AP2
SiLRR-RLK3-9	AP2
SiLRR-RLK4-18	AP2
SiLRR-RLK9-15	AP2
SiLRR-RLK12-10	AP2
SiLRR-RLK9-12	AP2
SiLRR-RLK4-18	AP2
SiLRR-RLK4-30	AP2
SiLRR-RLK7-1	AP2
SiLRR-RLK10-5	AP2
SiLRR-RLK9-17	AP2
SiLRR-RLK9-14	AP2
SiLRR-RLK4-15	AP2
SiLRR-RLK9-5	AP2
SiLRR-RLK8-2	AP2
SiLRR-RLK9-26	AP2
SiLRR-RLK2-12	AP2
SiLRR-RLK10-8	AP2
SiLRR-RLK3-28	AP2
SiLRR-RLK7-2	AP2
SiLRR-RLK9-8	AP2
SiLRR-RLK3-15	AP2
SiLRR-RLK12-4	AP2
SiLRR-RLK4-35	AP2
SiLRR-RLK12-11	AP2
SiLRR-RLK4-25	AP2
SiLRR-RLK4-16	AP2
SiLRR-RLK6-1	AP2
SiLRR-RLK3-25	AP2
SiLRR-RLK4-35	AP2
SiLRR-RLK12-10	AP2
SiLRR-RLK7-4	AP2
SiLRR-RLK3-18	AP2
SiLRR-RLK2-9	AP2
SiLRR-RLK2-3	AP2
SiLRR-RLK4-18	AP2
SiLRR-RLK9-13	AP2
SiLRR-RLK11-12	AP2
SiLRR-RLK8-5	AP2
SiLRR-RLK2-3	AP2
SiLRR-RLK12-4	AP2
SiLRR-RLK4-18	AP2
SiLRR-RLK11-8	AP2
SiLRR-RLK3-18	AP2
SiLRR-RLK10-6	AP2
SiLRR-RLK4-32	AP2
SiLRR-RLK4-27	AP2
SiLRR-RLK10-4	AP2
SiLRR-RLK3-8	AP2
SiLRR-RLK12-4	AP2
SiLRR-RLK4-12	AP2
SiLRR-RLK9-2	AP2
SiLRR-RLK3-7	AP2
SiLRR-RLK3-31	AP2
SiLRR-RLK4-25	AP2
SiLRR-RLK7-2	AP2
SiLRR-RLK3-31	ARF
SiLRR-RLK8-7	ARF
SiLRR-RLK8-1	ARF
SiLRR-RLK10-4	ARF
SiLRR-RLK9-8	ARF
SiLRR-RLK4-3	ARF
SiLRR-RLK11-10	ARF
SiLRR-RLK10-7	ARF
SiLRR-RLK4-35	ARF
SiLRR-RLK6-1	ARF
SiLRR-RLK8-1	ARF
SiLRR-RLK3-21	ARF
SiLRR-RLK9-1	ARF
SiLRR-RLK12-4	ARF
SiLRR-RLK4-35	ARF
SiLRR-RLK2-4	ARF
SiLRR-RLK4-4	ARF
SiLRR-RLK9-25	ARF
SiLRR-RLK12-1	ARF
SiLRR-RLK8-7	ARF
SiLRR-RLK7-1	ARF
SiLRR-RLK9-1	ARF
SiLRR-RLK9-7	ARF
SiLRR-RLK2-10	ARF
SiLRR-RLK11-4	ARF
SiLRR-RLK4-24	ARF
SiLRR-RLK7-1	ARF
SiLRR-RLK12-4	ARF
SiLRR-RLK4-35	ARF
SiLRR-RLK3-31	ARF
SiLRR-RLK2-8	ARF
SiLRR-RLK9-10	ARF
SiLRR-RLK3-21	ARF
SiLRR-RLK3-16	ARF
SiLRR-RLK9-18	ARF
SiLRR-RLK2-10	ARF
SiLRR-RLK11-12	ARF
SiLRR-RLK2-4	ARF
SiLRR-RLK4-4	ARF
SiLRR-RLK11-4	ARF
SiLRR-RLK9-18	ARF
SiLRR-RLK11-10	ARF
SiLRR-RLK9-15	ARF
SiLRR-RLK2-10	ARF
SiLRR-RLK3-22	ARF
SiLRR-RLK10-9	ARR-B
SiLRR-RLK11-16	ARR-B
SiLRR-RLK2-12	ARR-B
SiLRR-RLK3-17	B3
SiLRR-RLK3-12	B3
SiLRR-RLK10-6	B3
SiLRR-RLK10-6	B3
SiLRR-RLK3-13	B3
SiLRR-RLK6-2	B3
SiLRR-RLK3-17	B3
SiLRR-RLK9-10	B3
SiLRR-RLK3-30	B3
SiLRR-RLK3-12	B3
SiLRR-RLK3-32	B3
SiLRR-RLK9-8	B3
SiLRR-RLK3-20	B3
SiLRR-RLK3-17	B3
SiLRR-RLK3-18	B3
SiLRR-RLK11-19	B3
SiLRR-RLK4-14	B3
SiLRR-RLK4-14	B3
SiLRR-RLK4-28	B3
SiLRR-RLK12-9	B3
SiLRR-RLK10-6	B3
SiLRR-RLK12-12	B3
SiLRR-RLK4-18	B3
SiLRR-RLK3-13	B3
SiLRR-RLK9-5	B3
SiLRR-RLK4-29	B3
SiLRR-RLK9-29	B3
SiLRR-RLK2-3	B3
SiLRR-RLK11-20	B3
SiLRR-RLK12-2	B3
SiLRR-RLK3-20	B3
SiLRR-RLK12-9	B3
SiLRR-RLK4-26	B3
SiLRR-RLK3-13	B3
SiLRR-RLK8-1	B3
SiLRR-RLK3-20	B3
SiLRR-RLK3-18	B3
SiLRR-RLK3-31	B3
SiLRR-RLK9-22	B3
SiLRR-RLK8-5	B3
SiLRR-RLK4-3	B3
SiLRR-RLK3-20	B3
SiLRR-RLK11-4	B3
SiLRR-RLK4-15	B3
SiLRR-RLK9-15	B3
SiLRR-RLK12-15	B3
SiLRR-RLK3-8	B3
SiLRR-RLK9-19	B3
SiLRR-RLK4-35	B3
SiLRR-RLK12-2	B3
SiLRR-RLK12-2	B3
SiLRR-RLK4-23	B3
SiLRR-RLK3-18	B3
SiLRR-RLK4-25	B3
SiLRR-RLK3-3	B3
SiLRR-RLK4-28	B3
SiLRR-RLK12-15	B3
SiLRR-RLK9-24	B3
SiLRR-RLK12-9	B3
SiLRR-RLK12-12	B3
SiLRR-RLK4-16	B3
SiLRR-RLK4-16	B3
SiLRR-RLK3-21	B3
SiLRR-RLK4-13	BBR-BPC
SiLRR-RLK4-13	BBR-BPC
SiLRR-RLK4-13	BBR-BPC
SiLRR-RLK4-13	BBR-BPC
SiLRR-RLK4-13	BBR-BPC
SiLRR-RLK4-13	BBR-BPC
SiLRR-RLK4-13	BBR-BPC
SiLRR-RLK4-13	BBR-BPC
SiLRR-RLK4-13	BBR-BPC
SiLRR-RLK4-13	BBR-BPC
SiLRR-RLK4-13	BBR-BPC
SiLRR-RLK3-1	BBR-BPC
SiLRR-RLK3-1	BBR-BPC
SiLRR-RLK3-1	BBR-BPC
SiLRR-RLK3-1	BBR-BPC
SiLRR-RLK3-1	BBR-BPC
SiLRR-RLK3-1	BBR-BPC
SiLRR-RLK3-1	BBR-BPC
SiLRR-RLK3-1	BBR-BPC
SiLRR-RLK3-1	BBR-BPC
SiLRR-RLK3-15	BBR-BPC
SiLRR-RLK3-15	BBR-BPC
SiLRR-RLK3-15	BBR-BPC
SiLRR-RLK3-15	BBR-BPC
SiLRR-RLK3-15	BBR-BPC
SiLRR-RLK3-15	BBR-BPC
SiLRR-RLK3-15	BBR-BPC
SiLRR-RLK3-15	BBR-BPC
SiLRR-RLK3-15	BBR-BPC
SiLRR-RLK3-15	BBR-BPC
SiLRR-RLK3-15	BBR-BPC
SiLRR-RLK3-15	BBR-BPC
SiLRR-RLK12-16	BBR-BPC
SiLRR-RLK2-3	BBR-BPC
SiLRR-RLK2-3	BBR-BPC
SiLRR-RLK2-3	BBR-BPC
SiLRR-RLK9-21	BBR-BPC
SiLRR-RLK9-21	BBR-BPC
SiLRR-RLK9-21	BBR-BPC
SiLRR-RLK9-21	BBR-BPC
SiLRR-RLK9-21	BBR-BPC
SiLRR-RLK9-21	BBR-BPC
SiLRR-RLK9-21	BBR-BPC
SiLRR-RLK3-7	BBR-BPC
SiLRR-RLK3-7	BBR-BPC
SiLRR-RLK3-7	BBR-BPC
SiLRR-RLK3-7	BBR-BPC
SiLRR-RLK3-7	BBR-BPC
SiLRR-RLK3-7	BBR-BPC
SiLRR-RLK3-7	BBR-BPC
SiLRR-RLK3-7	BBR-BPC
SiLRR-RLK3-7	BBR-BPC
SiLRR-RLK3-7	BBR-BPC
SiLRR-RLK3-7	BBR-BPC
SiLRR-RLK3-7	BBR-BPC
SiLRR-RLK3-18	BBR-BPC
SiLRR-RLK3-18	BBR-BPC
SiLRR-RLK7-3	BBR-BPC
SiLRR-RLK7-3	BBR-BPC
SiLRR-RLK7-3	BBR-BPC
SiLRR-RLK12-1	BBR-BPC
SiLRR-RLK8-4	BBR-BPC
SiLRR-RLK8-6	BBR-BPC
SiLRR-RLK8-4	BBR-BPC
SiLRR-RLK10-1	BBR-BPC
SiLRR-RLK8-2	BBR-BPC
SiLRR-RLK10-1	BBR-BPC
SiLRR-RLK10-6	BBR-BPC
SiLRR-RLK10-1	BBR-BPC
SiLRR-RLK8-4	BBR-BPC
SiLRR-RLK4-13	BBR-BPC
SiLRR-RLK3-1	BBR-BPC
SiLRR-RLK3-15	BBR-BPC
SiLRR-RLK12-16	BBR-BPC
SiLRR-RLK10-1	BBR-BPC
SiLRR-RLK3-1	BBR-BPC
SiLRR-RLK12-1	BBR-BPC
SiLRR-RLK9-27	BBR-BPC
SiLRR-RLK8-3	BBR-BPC
SiLRR-RLK8-3	BBR-BPC
SiLRR-RLK3-15	BBR-BPC
SiLRR-RLK12-16	BBR-BPC
SiLRR-RLK12-1	BBR-BPC
SiLRR-RLK4-13	BBR-BPC
SiLRR-RLK3-18	BBR-BPC
SiLRR-RLK8-6	BBR-BPC
SiLRR-RLK9-21	BBR-BPC
SiLRR-RLK12-1	BBR-BPC
SiLRR-RLK8-3	BBR-BPC
SiLRR-RLK8-3	BBR-BPC
SiLRR-RLK9-24	BBR-BPC
SiLRR-RLK8-3	BBR-BPC
SiLRR-RLK4-13	BBR-BPC
SiLRR-RLK4-13	BBR-BPC
SiLRR-RLK4-13	BBR-BPC
SiLRR-RLK4-13	BBR-BPC
SiLRR-RLK4-13	BBR-BPC
SiLRR-RLK4-13	BBR-BPC
SiLRR-RLK4-13	BBR-BPC
SiLRR-RLK4-13	BBR-BPC
SiLRR-RLK4-13	BBR-BPC
SiLRR-RLK4-13	BBR-BPC
SiLRR-RLK4-13	BBR-BPC
SiLRR-RLK4-13	BBR-BPC
SiLRR-RLK10-9	BBR-BPC
SiLRR-RLK3-18	BBR-BPC
SiLRR-RLK3-18	BBR-BPC
SiLRR-RLK3-18	BBR-BPC
SiLRR-RLK3-1	BBR-BPC
SiLRR-RLK3-1	BBR-BPC
SiLRR-RLK3-1	BBR-BPC
SiLRR-RLK3-1	BBR-BPC
SiLRR-RLK3-1	BBR-BPC
SiLRR-RLK3-1	BBR-BPC
SiLRR-RLK3-1	BBR-BPC
SiLRR-RLK3-1	BBR-BPC
SiLRR-RLK3-1	BBR-BPC
SiLRR-RLK3-1	BBR-BPC
SiLRR-RLK3-1	BBR-BPC
SiLRR-RLK3-15	BBR-BPC
SiLRR-RLK3-15	BBR-BPC
SiLRR-RLK3-15	BBR-BPC
SiLRR-RLK3-15	BBR-BPC
SiLRR-RLK3-15	BBR-BPC
SiLRR-RLK3-15	BBR-BPC
SiLRR-RLK3-15	BBR-BPC
SiLRR-RLK3-15	BBR-BPC
SiLRR-RLK3-15	BBR-BPC
SiLRR-RLK3-15	BBR-BPC
SiLRR-RLK3-15	BBR-BPC
SiLRR-RLK3-15	BBR-BPC
SiLRR-RLK3-15	BBR-BPC
SiLRR-RLK12-16	BBR-BPC
SiLRR-RLK12-16	BBR-BPC
SiLRR-RLK2-3	BBR-BPC
SiLRR-RLK2-3	BBR-BPC
SiLRR-RLK2-3	BBR-BPC
SiLRR-RLK2-3	BBR-BPC
SiLRR-RLK7-3	BBR-BPC
SiLRR-RLK7-3	BBR-BPC
SiLRR-RLK7-3	BBR-BPC
SiLRR-RLK7-3	BBR-BPC
SiLRR-RLK9-21	BBR-BPC
SiLRR-RLK9-21	BBR-BPC
SiLRR-RLK9-21	BBR-BPC
SiLRR-RLK9-21	BBR-BPC
SiLRR-RLK9-21	BBR-BPC
SiLRR-RLK9-21	BBR-BPC
SiLRR-RLK9-21	BBR-BPC
SiLRR-RLK9-21	BBR-BPC
SiLRR-RLK12-1	BBR-BPC
SiLRR-RLK12-1	BBR-BPC
SiLRR-RLK8-6	BBR-BPC
SiLRR-RLK8-6	BBR-BPC
SiLRR-RLK8-4	BBR-BPC
SiLRR-RLK8-4	BBR-BPC
SiLRR-RLK8-4	BBR-BPC
SiLRR-RLK8-6	BBR-BPC
SiLRR-RLK8-2	BBR-BPC
SiLRR-RLK8-2	BBR-BPC
SiLRR-RLK9-17	BBR-BPC
SiLRR-RLK10-1	BBR-BPC
SiLRR-RLK10-1	BBR-BPC
SiLRR-RLK3-7	BBR-BPC
SiLRR-RLK3-7	BBR-BPC
SiLRR-RLK3-7	BBR-BPC
SiLRR-RLK3-7	BBR-BPC
SiLRR-RLK3-7	BBR-BPC
SiLRR-RLK3-7	BBR-BPC
SiLRR-RLK3-7	BBR-BPC
SiLRR-RLK3-7	BBR-BPC
SiLRR-RLK3-7	BBR-BPC
SiLRR-RLK3-7	BBR-BPC
SiLRR-RLK3-7	BBR-BPC
SiLRR-RLK3-7	BBR-BPC
SiLRR-RLK3-7	BBR-BPC
SiLRR-RLK3-7	BBR-BPC
SiLRR-RLK4-13	BBR-BPC
SiLRR-RLK2-3	BBR-BPC
SiLRR-RLK9-21	BBR-BPC
SiLRR-RLK7-3	BBR-BPC
SiLRR-RLK10-1	BBR-BPC
SiLRR-RLK3-7	BBR-BPC
SiLRR-RLK12-16	BBR-BPC
SiLRR-RLK12-1	BBR-BPC
SiLRR-RLK2-3	BBR-BPC
SiLRR-RLK7-3	BBR-BPC
SiLRR-RLK8-6	BBR-BPC
SiLRR-RLK3-18	BBR-BPC
SiLRR-RLK9-27	BBR-BPC
SiLRR-RLK7-3	BBR-BPC
SiLRR-RLK9-17	BBR-BPC
SiLRR-RLK10-9	BBR-BPC
SiLRR-RLK2-3	BBR-BPC
SiLRR-RLK9-21	BBR-BPC
SiLRR-RLK4-13	BBR-BPC
SiLRR-RLK10-6	BBR-BPC
SiLRR-RLK4-13	BBR-BPC
SiLRR-RLK10-9	BBR-BPC
SiLRR-RLK3-18	BBR-BPC
SiLRR-RLK3-18	BBR-BPC
SiLRR-RLK9-24	BBR-BPC
SiLRR-RLK3-18	BBR-BPC
SiLRR-RLK9-27	BBR-BPC
SiLRR-RLK4-27	BBR-BPC
SiLRR-RLK3-18	BBR-BPC
SiLRR-RLK3-15	BBR-BPC
SiLRR-RLK12-16	BBR-BPC
SiLRR-RLK3-18	BBR-BPC
SiLRR-RLK12-1	BBR-BPC
SiLRR-RLK9-21	BBR-BPC
SiLRR-RLK9-27	BBR-BPC
SiLRR-RLK8-2	BBR-BPC
SiLRR-RLK9-27	BBR-BPC
SiLRR-RLK9-27	BBR-BPC
SiLRR-RLK9-24	BBR-BPC
SiLRR-RLK8-3	BBR-BPC
SiLRR-RLK12-1	BBR-BPC
SiLRR-RLK8-3	BBR-BPC
SiLRR-RLK8-3	BBR-BPC
SiLRR-RLK3-18	BBR-BPC
SiLRR-RLK10-1	BBR-BPC
SiLRR-RLK9-24	BBR-BPC
SiLRR-RLK10-6	BBR-BPC
SiLRR-RLK9-17	BBR-BPC
SiLRR-RLK10-9	BBR-BPC
SiLRR-RLK4-13	BBR-BPC
SiLRR-RLK2-3	BBR-BPC
SiLRR-RLK7-3	BBR-BPC
SiLRR-RLK8-6	BBR-BPC
SiLRR-RLK8-4	BBR-BPC
SiLRR-RLK8-3	BBR-BPC
SiLRR-RLK10-6	BBR-BPC
SiLRR-RLK9-21	BBR-BPC
SiLRR-RLK9-24	BBR-BPC
SiLRR-RLK10-9	BBR-BPC
SiLRR-RLK9-17	BBR-BPC
SiLRR-RLK12-2	BBR-BPC
SiLRR-RLK4-13	BBR-BPC
SiLRR-RLK3-1	BBR-BPC
SiLRR-RLK3-15	BBR-BPC
SiLRR-RLK12-16	BBR-BPC
SiLRR-RLK8-4	BBR-BPC
SiLRR-RLK9-21	BBR-BPC
SiLRR-RLK10-1	BBR-BPC
SiLRR-RLK9-27	BBR-BPC
SiLRR-RLK8-4	BBR-BPC
SiLRR-RLK8-2	BBR-BPC
SiLRR-RLK3-18	BBR-BPC
SiLRR-RLK8-6	BBR-BPC
SiLRR-RLK8-3	BBR-BPC
SiLRR-RLK12-4	BBR-BPC
SiLRR-RLK3-18	BBR-BPC
SiLRR-RLK4-13	BBR-BPC
SiLRR-RLK3-18	BBR-BPC
SiLRR-RLK6-3	BBR-BPC
SiLRR-RLK4-13	BBR-BPC
SiLRR-RLK2-3	BBR-BPC
SiLRR-RLK9-27	BBR-BPC
SiLRR-RLK8-4	BBR-BPC
SiLRR-RLK6-3	BBR-BPC
SiLRR-RLK2-3	BBR-BPC
SiLRR-RLK10-6	BBR-BPC
SiLRR-RLK9-27	BBR-BPC
SiLRR-RLK8-4	BBR-BPC
SiLRR-RLK8-2	BBR-BPC
SiLRR-RLK9-21	BBR-BPC
SiLRR-RLK12-16	BBR-BPC
SiLRR-RLK8-6	BBR-BPC
SiLRR-RLK6-3	BBR-BPC
SiLRR-RLK3-18	BBR-BPC
SiLRR-RLK8-6	BBR-BPC
SiLRR-RLK3-25	BBR-BPC
SiLRR-RLK10-6	BBR-BPC
SiLRR-RLK3-7	BBR-BPC
SiLRR-RLK8-3	BBR-BPC
SiLRR-RLK2-2	BBR-BPC
SiLRR-RLK2-1	BBR-BPC
SiLRR-RLK8-4	BBR-BPC
SiLRR-RLK9-21	BBR-BPC
SiLRR-RLK3-24	BBR-BPC
SiLRR-RLK8-3	BBR-BPC
SiLRR-RLK12-7	BBR-BPC
SiLRR-RLK3-24	BBR-BPC
SiLRR-RLK3-18	BBR-BPC
SiLRR-RLK8-3	BBR-BPC
SiLRR-RLK9-17	BBR-BPC
SiLRR-RLK3-15	BBR-BPC
SiLRR-RLK3-18	BBR-BPC
SiLRR-RLK3-18	BBR-BPC
SiLRR-RLK8-6	BBR-BPC
SiLRR-RLK9-21	BBR-BPC
SiLRR-RLK3-18	BBR-BPC
SiLRR-RLK8-4	BBR-BPC
SiLRR-RLK10-7	BBR-BPC
SiLRR-RLK12-1	BBR-BPC
SiLRR-RLK2-1	BBR-BPC
SiLRR-RLK2-2	BBR-BPC
SiLRR-RLK12-16	BBR-BPC
SiLRR-RLK3-18	BBR-BPC
SiLRR-RLK3-1	BBR-BPC
SiLRR-RLK9-21	BBR-BPC
SiLRR-RLK10-1	BBR-BPC
SiLRR-RLK12-2	BBR-BPC
SiLRR-RLK3-1	BBR-BPC
SiLRR-RLK7-3	BBR-BPC
SiLRR-RLK2-3	BBR-BPC
SiLRR-RLK3-15	BBR-BPC
SiLRR-RLK4-30	BBR-BPC
SiLRR-RLK3-18	BBR-BPC
SiLRR-RLK2-2	BBR-BPC
SiLRR-RLK2-1	BBR-BPC
SiLRR-RLK3-18	BBR-BPC
SiLRR-RLK8-3	BBR-BPC
SiLRR-RLK9-27	BBR-BPC
SiLRR-RLK12-1	BBR-BPC
SiLRR-RLK9-24	BBR-BPC
SiLRR-RLK7-3	BBR-BPC
SiLRR-RLK6-3	BBR-BPC
SiLRR-RLK10-3	BBR-BPC
SiLRR-RLK3-21	BBR-BPC
SiLRR-RLK9-21	BBR-BPC
SiLRR-RLK3-18	BBR-BPC
SiLRR-RLK3-18	BBR-BPC
SiLRR-RLK6-3	BBR-BPC
SiLRR-RLK10-7	BBR-BPC
SiLRR-RLK3-18	BBR-BPC
SiLRR-RLK12-7	BBR-BPC
SiLRR-RLK8-3	BBR-BPC
SiLRR-RLK3-18	BBR-BPC
SiLRR-RLK2-1	BBR-BPC
SiLRR-RLK2-2	BBR-BPC
SiLRR-RLK8-3	BBR-BPC
SiLRR-RLK2-3	BBR-BPC
SiLRR-RLK9-17	BBR-BPC
SiLRR-RLK9-24	BBR-BPC
SiLRR-RLK8-6	BBR-BPC
SiLRR-RLK4-13	BBR-BPC
SiLRR-RLK9-17	BBR-BPC
SiLRR-RLK4-13	BBR-BPC
SiLRR-RLK3-15	BBR-BPC
SiLRR-RLK3-3	BBR-BPC
SiLRR-RLK10-6	BBR-BPC
SiLRR-RLK9-17	BBR-BPC
SiLRR-RLK7-3	BBR-BPC
SiLRR-RLK12-1	BBR-BPC
SiLRR-RLK12-2	BBR-BPC
SiLRR-RLK12-16	BBR-BPC
SiLRR-RLK3-24	BBR-BPC
SiLRR-RLK12-4	BBR-BPC
SiLRR-RLK3-18	BBR-BPC
SiLRR-RLK3-24	BBR-BPC
SiLRR-RLK9-21	BBR-BPC
SiLRR-RLK10-6	BBR-BPC
SiLRR-RLK8-4	BBR-BPC
SiLRR-RLK12-2	BBR-BPC
SiLRR-RLK8-6	BBR-BPC
SiLRR-RLK12-16	BBR-BPC
SiLRR-RLK10-1	BBR-BPC
SiLRR-RLK12-16	BBR-BPC
SiLRR-RLK12-1	BBR-BPC
SiLRR-RLK12-6	BBR-BPC
SiLRR-RLK3-18	BBR-BPC
SiLRR-RLK3-15	BBR-BPC
SiLRR-RLK12-2	BBR-BPC
SiLRR-RLK8-4	BBR-BPC
SiLRR-RLK6-3	BBR-BPC
SiLRR-RLK9-2	BBR-BPC
SiLRR-RLK3-18	BBR-BPC
SiLRR-RLK3-15	BBR-BPC
SiLRR-RLK12-2	BBR-BPC
SiLRR-RLK10-6	BBR-BPC
SiLRR-RLK8-6	BBR-BPC
SiLRR-RLK3-25	BBR-BPC
SiLRR-RLK9-27	BBR-BPC
SiLRR-RLK12-7	BBR-BPC
SiLRR-RLK3-24	BBR-BPC
SiLRR-RLK8-2	BBR-BPC
SiLRR-RLK12-1	BBR-BPC
SiLRR-RLK4-30	BBR-BPC
SiLRR-RLK6-3	BBR-BPC
SiLRR-RLK2-3	BBR-BPC
SiLRR-RLK9-27	BBR-BPC
SiLRR-RLK2-2	BBR-BPC
SiLRR-RLK2-1	BBR-BPC
SiLRR-RLK9-27	BBR-BPC
SiLRR-RLK9-24	BBR-BPC
SiLRR-RLK8-2	BBR-BPC
SiLRR-RLK3-15	BBR-BPC
SiLRR-RLK3-18	BBR-BPC
SiLRR-RLK4-27	BBR-BPC
SiLRR-RLK9-27	BBR-BPC
SiLRR-RLK12-4	BBR-BPC
SiLRR-RLK9-27	BBR-BPC
SiLRR-RLK4-30	BBR-BPC
SiLRR-RLK12-2	BBR-BPC
SiLRR-RLK10-9	BBR-BPC
SiLRR-RLK12-7	BBR-BPC
SiLRR-RLK9-17	BBR-BPC
SiLRR-RLK4-27	BBR-BPC
SiLRR-RLK8-6	BBR-BPC
SiLRR-RLK3-25	BBR-BPC
SiLRR-RLK8-2	BBR-BPC
SiLRR-RLK4-27	BBR-BPC
SiLRR-RLK6-3	BBR-BPC
SiLRR-RLK6-3	BBR-BPC
SiLRR-RLK4-27	BBR-BPC
SiLRR-RLK3-21	BBR-BPC
SiLRR-RLK9-17	BBR-BPC
SiLRR-RLK6-3	BBR-BPC
SiLRR-RLK8-2	BBR-BPC
SiLRR-RLK12-16	BBR-BPC
SiLRR-RLK3-21	BBR-BPC
SiLRR-RLK3-18	BBR-BPC
SiLRR-RLK3-18	BBR-BPC
SiLRR-RLK3-25	BBR-BPC
SiLRR-RLK3-1	BBR-BPC
SiLRR-RLK9-21	BBR-BPC
SiLRR-RLK3-21	BBR-BPC
SiLRR-RLK10-6	BBR-BPC
SiLRR-RLK12-4	BBR-BPC
SiLRR-RLK8-6	BBR-BPC
SiLRR-RLK3-25	BBR-BPC
SiLRR-RLK3-15	BBR-BPC
SiLRR-RLK4-18	BBR-BPC
SiLRR-RLK3-18	BBR-BPC
SiLRR-RLK3-18	BBR-BPC
SiLRR-RLK9-21	BBR-BPC
SiLRR-RLK6-3	BBR-BPC
SiLRR-RLK10-1	BBR-BPC
SiLRR-RLK3-15	BBR-BPC
SiLRR-RLK12-7	BBR-BPC
SiLRR-RLK10-9	BBR-BPC
SiLRR-RLK6-3	BBR-BPC
SiLRR-RLK3-3	BBR-BPC
SiLRR-RLK6-3	BBR-BPC
SiLRR-RLK9-17	BBR-BPC
SiLRR-RLK8-4	BBR-BPC
SiLRR-RLK4-35	BBR-BPC
SiLRR-RLK9-17	BBR-BPC
SiLRR-RLK3-25	BBR-BPC
SiLRR-RLK9-17	BBR-BPC
SiLRR-RLK3-24	BBR-BPC
SiLRR-RLK12-2	BBR-BPC
SiLRR-RLK9-17	BBR-BPC
SiLRR-RLK10-6	BBR-BPC
SiLRR-RLK9-21	BBR-BPC
SiLRR-RLK9-21	BBR-BPC
SiLRR-RLK3-3	BBR-BPC
SiLRR-RLK8-6	BBR-BPC
SiLRR-RLK12-6	BBR-BPC
SiLRR-RLK8-4	BBR-BPC
SiLRR-RLK9-21	BBR-BPC
SiLRR-RLK12-7	BBR-BPC
SiLRR-RLK10-6	BBR-BPC
SiLRR-RLK3-3	BBR-BPC
SiLRR-RLK3-15	BBR-BPC
SiLRR-RLK12-16	BBR-BPC
SiLRR-RLK10-9	BBR-BPC
SiLRR-RLK4-8	BBR-BPC
SiLRR-RLK9-2	BBR-BPC
SiLRR-RLK10-6	BBR-BPC
SiLRR-RLK10-1	BBR-BPC
SiLRR-RLK8-6	BBR-BPC
SiLRR-RLK4-13	BBR-BPC
SiLRR-RLK3-15	BBR-BPC
SiLRR-RLK8-3	BBR-BPC
SiLRR-RLK10-9	BBR-BPC
SiLRR-RLK3-7	BBR-BPC
SiLRR-RLK10-7	BBR-BPC
SiLRR-RLK3-18	BBR-BPC
SiLRR-RLK8-2	BBR-BPC
SiLRR-RLK8-4	BBR-BPC
SiLRR-RLK8-4	BBR-BPC
SiLRR-RLK9-27	BBR-BPC
SiLRR-RLK8-4	BBR-BPC
SiLRR-RLK12-7	BBR-BPC
SiLRR-RLK12-4	BBR-BPC
SiLRR-RLK12-4	BBR-BPC
SiLRR-RLK10-6	BBR-BPC
SiLRR-RLK3-1	BBR-BPC
SiLRR-RLK9-21	BBR-BPC
SiLRR-RLK8-6	BBR-BPC
SiLRR-RLK3-3	BBR-BPC
SiLRR-RLK8-6	BBR-BPC
SiLRR-RLK3-21	BBR-BPC
SiLRR-RLK10-9	BBR-BPC
SiLRR-RLK3-3	BBR-BPC
SiLRR-RLK2-3	BBR-BPC
SiLRR-RLK10-6	BBR-BPC
SiLRR-RLK3-25	BBR-BPC
SiLRR-RLK2-2	BBR-BPC
SiLRR-RLK2-1	BBR-BPC
SiLRR-RLK9-17	BBR-BPC
SiLRR-RLK4-30	BBR-BPC
SiLRR-RLK2-3	BBR-BPC
SiLRR-RLK8-6	BBR-BPC
SiLRR-RLK10-6	BBR-BPC
SiLRR-RLK12-6	BBR-BPC
SiLRR-RLK3-10	BBR-BPC
SiLRR-RLK12-4	BBR-BPC
SiLRR-RLK9-21	BBR-BPC
SiLRR-RLK3-7	BBR-BPC
SiLRR-RLK4-13	BBR-BPC
SiLRR-RLK9-17	BBR-BPC
SiLRR-RLK10-6	BBR-BPC
SiLRR-RLK2-2	BBR-BPC
SiLRR-RLK2-1	BBR-BPC
SiLRR-RLK12-6	BBR-BPC
SiLRR-RLK6-3	BBR-BPC
SiLRR-RLK9-2	BBR-BPC
SiLRR-RLK8-2	BBR-BPC
SiLRR-RLK4-27	BBR-BPC
SiLRR-RLK8-3	BBR-BPC
SiLRR-RLK3-3	BBR-BPC
SiLRR-RLK2-10	BBR-BPC
SiLRR-RLK9-2	BBR-BPC
SiLRR-RLK3-18	BBR-BPC
SiLRR-RLK8-3	BBR-BPC
SiLRR-RLK3-1	BBR-BPC
SiLRR-RLK12-4	BBR-BPC
SiLRR-RLK7-3	BBR-BPC
SiLRR-RLK3-7	BBR-BPC
SiLRR-RLK3-15	BBR-BPC
SiLRR-RLK3-15	BBR-BPC
SiLRR-RLK8-2	BBR-BPC
SiLRR-RLK3-18	BBR-BPC
SiLRR-RLK10-1	BBR-BPC
SiLRR-RLK7-3	BBR-BPC
SiLRR-RLK12-16	BBR-BPC
SiLRR-RLK10-3	BBR-BPC
SiLRR-RLK3-18	BBR-BPC
SiLRR-RLK3-15	BBR-BPC
SiLRR-RLK9-17	BBR-BPC
SiLRR-RLK3-18	BBR-BPC
SiLRR-RLK10-6	BBR-BPC
SiLRR-RLK3-21	BBR-BPC
SiLRR-RLK8-4	BBR-BPC
SiLRR-RLK3-15	BBR-BPC
SiLRR-RLK10-3	BBR-BPC
SiLRR-RLK2-3	BBR-BPC
SiLRR-RLK6-3	BBR-BPC
SiLRR-RLK9-17	BBR-BPC
SiLRR-RLK3-10	BBR-BPC
SiLRR-RLK3-10	BBR-BPC
SiLRR-RLK10-1	BBR-BPC
SiLRR-RLK4-13	BBR-BPC
SiLRR-RLK3-15	BBR-BPC
SiLRR-RLK4-30	BBR-BPC
SiLRR-RLK4-13	BBR-BPC
SiLRR-RLK9-24	BBR-BPC
SiLRR-RLK3-18	BBR-BPC
SiLRR-RLK3-25	BBR-BPC
SiLRR-RLK9-21	BBR-BPC
SiLRR-RLK8-2	BBR-BPC
SiLRR-RLK12-1	BBR-BPC
SiLRR-RLK10-2	BBR-BPC
SiLRR-RLK4-24	BBR-BPC
SiLRR-RLK2-10	BBR-BPC
SiLRR-RLK4-18	BBR-BPC
SiLRR-RLK6-3	BBR-BPC
SiLRR-RLK6-3	BBR-BPC
SiLRR-RLK7-3	BBR-BPC
SiLRR-RLK10-6	BBR-BPC
SiLRR-RLK10-7	BBR-BPC
SiLRR-RLK8-4	BBR-BPC
SiLRR-RLK8-2	BBR-BPC
SiLRR-RLK6-3	BBR-BPC
SiLRR-RLK3-1	BBR-BPC
SiLRR-RLK12-7	BBR-BPC
SiLRR-RLK3-24	BBR-BPC
SiLRR-RLK6-3	BBR-BPC
SiLRR-RLK2-1	BBR-BPC
SiLRR-RLK2-2	BBR-BPC
SiLRR-RLK8-4	BBR-BPC
SiLRR-RLK8-4	BBR-BPC
SiLRR-RLK8-6	BBR-BPC
SiLRR-RLK2-2	BBR-BPC
SiLRR-RLK2-1	BBR-BPC
SiLRR-RLK10-6	BBR-BPC
SiLRR-RLK12-4	BBR-BPC
SiLRR-RLK8-3	BBR-BPC
SiLRR-RLK3-7	BBR-BPC
SiLRR-RLK4-13	BBR-BPC
SiLRR-RLK3-18	BBR-BPC
SiLRR-RLK9-21	BBR-BPC
SiLRR-RLK3-21	BBR-BPC
SiLRR-RLK4-30	BBR-BPC
SiLRR-RLK10-6	BBR-BPC
SiLRR-RLK3-3	BBR-BPC
SiLRR-RLK12-16	BBR-BPC
SiLRR-RLK10-6	BBR-BPC
SiLRR-RLK10-6	BBR-BPC
SiLRR-RLK10-6	BBR-BPC
SiLRR-RLK9-2	BBR-BPC
SiLRR-RLK8-2	BBR-BPC
SiLRR-RLK9-17	BBR-BPC
SiLRR-RLK3-15	BBR-BPC
SiLRR-RLK8-2	BBR-BPC
SiLRR-RLK9-21	BBR-BPC
SiLRR-RLK3-18	BBR-BPC
SiLRR-RLK3-18	BBR-BPC
SiLRR-RLK3-15	BBR-BPC
SiLRR-RLK8-3	BBR-BPC
SiLRR-RLK8-4	BBR-BPC
SiLRR-RLK4-27	BBR-BPC
SiLRR-RLK4-18	BBR-BPC
SiLRR-RLK10-3	BBR-BPC
SiLRR-RLK9-2	BBR-BPC
SiLRR-RLK3-15	BBR-BPC
SiLRR-RLK8-2	BBR-BPC
SiLRR-RLK7-3	BBR-BPC
SiLRR-RLK3-24	BBR-BPC
SiLRR-RLK10-6	BBR-BPC
SiLRR-RLK4-30	BBR-BPC
SiLRR-RLK6-3	BBR-BPC
SiLRR-RLK12-7	BBR-BPC
SiLRR-RLK10-6	BBR-BPC
SiLRR-RLK8-7	BBR-BPC
SiLRR-RLK8-2	BBR-BPC
SiLRR-RLK12-2	BBR-BPC
SiLRR-RLK8-3	BBR-BPC
SiLRR-RLK10-2	BBR-BPC
SiLRR-RLK10-7	BBR-BPC
SiLRR-RLK8-6	BBR-BPC
SiLRR-RLK12-16	BBR-BPC
SiLRR-RLK10-9	BBR-BPC
SiLRR-RLK4-35	BBR-BPC
SiLRR-RLK12-7	BBR-BPC
SiLRR-RLK3-18	BBR-BPC
SiLRR-RLK12-1	BBR-BPC
SiLRR-RLK9-21	BBR-BPC
SiLRR-RLK8-2	BBR-BPC
SiLRR-RLK4-33	BBR-BPC
SiLRR-RLK7-3	BBR-BPC
SiLRR-RLK8-6	BBR-BPC
SiLRR-RLK12-6	BBR-BPC
SiLRR-RLK12-2	BBR-BPC
SiLRR-RLK10-6	BBR-BPC
SiLRR-RLK12-6	BBR-BPC
SiLRR-RLK12-4	BBR-BPC
SiLRR-RLK10-1	BBR-BPC
SiLRR-RLK10-1	BBR-BPC
SiLRR-RLK12-1	BBR-BPC
SiLRR-RLK12-6	BBR-BPC
SiLRR-RLK8-7	BBR-BPC
SiLRR-RLK3-24	BBR-BPC
SiLRR-RLK12-2	BBR-BPC
SiLRR-RLK3-18	BBR-BPC
SiLRR-RLK4-18	BBR-BPC
SiLRR-RLK4-27	BBR-BPC
SiLRR-RLK10-3	BBR-BPC
SiLRR-RLK8-2	BBR-BPC
SiLRR-RLK3-15	BBR-BPC
SiLRR-RLK10-1	BBR-BPC
SiLRR-RLK3-10	BBR-BPC
SiLRR-RLK10-7	BBR-BPC
SiLRR-RLK8-3	BBR-BPC
SiLRR-RLK6-3	BBR-BPC
SiLRR-RLK8-2	BBR-BPC
SiLRR-RLK3-25	BBR-BPC
SiLRR-RLK10-1	BBR-BPC
SiLRR-RLK4-18	BBR-BPC
SiLRR-RLK8-4	BBR-BPC
SiLRR-RLK3-21	BBR-BPC
SiLRR-RLK9-24	BBR-BPC
SiLRR-RLK10-2	BBR-BPC
SiLRR-RLK10-2	BBR-BPC
SiLRR-RLK9-2	BBR-BPC
SiLRR-RLK6-3	BBR-BPC
SiLRR-RLK9-17	BBR-BPC
SiLRR-RLK2-2	BBR-BPC
SiLRR-RLK2-1	BBR-BPC
SiLRR-RLK3-18	BBR-BPC
SiLRR-RLK10-3	BBR-BPC
SiLRR-RLK10-6	BBR-BPC
SiLRR-RLK10-6	BBR-BPC
SiLRR-RLK10-1	BBR-BPC
SiLRR-RLK3-18	BBR-BPC
SiLRR-RLK12-6	BBR-BPC
SiLRR-RLK4-13	BBR-BPC
SiLRR-RLK8-4	BBR-BPC
SiLRR-RLK9-27	BBR-BPC
SiLRR-RLK9-14	BBR-BPC
SiLRR-RLK4-35	BBR-BPC
SiLRR-RLK10-6	BBR-BPC
SiLRR-RLK12-6	BBR-BPC
SiLRR-RLK9-24	BBR-BPC
SiLRR-RLK9-22	BBR-BPC
SiLRR-RLK8-4	BBR-BPC
SiLRR-RLK4-24	BBR-BPC
SiLRR-RLK2-9	BBR-BPC
SiLRR-RLK12-4	BBR-BPC
SiLRR-RLK2-3	BBR-BPC
SiLRR-RLK6-3	BBR-BPC
SiLRR-RLK8-2	BBR-BPC
SiLRR-RLK9-17	BBR-BPC
SiLRR-RLK2-1	BBR-BPC
SiLRR-RLK2-2	BBR-BPC
SiLRR-RLK6-3	BBR-BPC
SiLRR-RLK9-17	BBR-BPC
SiLRR-RLK2-10	BBR-BPC
SiLRR-RLK3-10	BBR-BPC
SiLRR-RLK3-18	BBR-BPC
SiLRR-RLK9-2	BBR-BPC
SiLRR-RLK8-4	BBR-BPC
SiLRR-RLK3-22	BBR-BPC
SiLRR-RLK8-6	BBR-BPC
SiLRR-RLK4-30	BBR-BPC
SiLRR-RLK4-8	BBR-BPC
SiLRR-RLK12-4	BBR-BPC
SiLRR-RLK9-24	BBR-BPC
SiLRR-RLK4-18	BBR-BPC
SiLRR-RLK8-4	BBR-BPC
SiLRR-RLK8-3	BBR-BPC
SiLRR-RLK3-18	BBR-BPC
SiLRR-RLK4-24	BBR-BPC
SiLRR-RLK10-6	BBR-BPC
SiLRR-RLK12-1	BBR-BPC
SiLRR-RLK9-3	BBR-BPC
SiLRR-RLK10-7	BBR-BPC
SiLRR-RLK9-22	BBR-BPC
SiLRR-RLK9-3	BBR-BPC
SiLRR-RLK3-22	BBR-BPC
SiLRR-RLK8-2	BBR-BPC
SiLRR-RLK4-27	BBR-BPC
SiLRR-RLK4-35	BBR-BPC
SiLRR-RLK3-18	BBR-BPC
SiLRR-RLK3-24	BBR-BPC
SiLRR-RLK9-22	BBR-BPC
SiLRR-RLK10-1	BBR-BPC
SiLRR-RLK10-7	BBR-BPC
SiLRR-RLK6-3	BBR-BPC
SiLRR-RLK8-2	BBR-BPC
SiLRR-RLK10-6	BBR-BPC
SiLRR-RLK9-24	BBR-BPC
SiLRR-RLK4-33	BBR-BPC
SiLRR-RLK3-10	BBR-BPC
SiLRR-RLK8-2	BBR-BPC
SiLRR-RLK10-7	BBR-BPC
SiLRR-RLK8-3	BBR-BPC
SiLRR-RLK9-24	BBR-BPC
SiLRR-RLK3-18	BBR-BPC
SiLRR-RLK9-27	BBR-BPC
SiLRR-RLK9-3	BBR-BPC
SiLRR-RLK10-7	BBR-BPC
SiLRR-RLK10-7	BBR-BPC
SiLRR-RLK2-1	BBR-BPC
SiLRR-RLK2-2	BBR-BPC
SiLRR-RLK12-4	BBR-BPC
SiLRR-RLK10-7	BBR-BPC
SiLRR-RLK3-7	BBR-BPC
SiLRR-RLK9-14	BBR-BPC
SiLRR-RLK9-21	BBR-BPC
SiLRR-RLK12-6	BBR-BPC
SiLRR-RLK10-9	BBR-BPC
SiLRR-RLK3-25	BBR-BPC
SiLRR-RLK3-32	BBR-BPC
SiLRR-RLK9-2	BBR-BPC
SiLRR-RLK2-3	BBR-BPC
SiLRR-RLK4-8	BBR-BPC
SiLRR-RLK8-2	BBR-BPC
SiLRR-RLK4-30	BBR-BPC
SiLRR-RLK4-27	BBR-BPC
SiLRR-RLK3-25	BBR-BPC
SiLRR-RLK10-9	BBR-BPC
SiLRR-RLK9-17	BBR-BPC
SiLRR-RLK4-6	BBR-BPC
SiLRR-RLK10-6	BBR-BPC
SiLRR-RLK9-22	BBR-BPC
SiLRR-RLK10-1	BBR-BPC
SiLRR-RLK3-18	BBR-BPC
SiLRR-RLK10-7	BBR-BPC
SiLRR-RLK8-2	BBR-BPC
SiLRR-RLK3-7	BBR-BPC
SiLRR-RLK8-6	BBR-BPC
SiLRR-RLK4-31	BBR-BPC
SiLRR-RLK3-10	BBR-BPC
SiLRR-RLK12-4	BBR-BPC
SiLRR-RLK8-7	BBR-BPC
SiLRR-RLK3-15	BBR-BPC
SiLRR-RLK4-31	BBR-BPC
SiLRR-RLK12-4	BBR-BPC
SiLRR-RLK9-17	BBR-BPC
SiLRR-RLK3-18	BBR-BPC
SiLRR-RLK3-25	BBR-BPC
SiLRR-RLK4-18	BBR-BPC
SiLRR-RLK4-8	BBR-BPC
SiLRR-RLK10-7	BBR-BPC
SiLRR-RLK10-2	BBR-BPC
SiLRR-RLK6-3	BBR-BPC
SiLRR-RLK3-15	BBR-BPC
SiLRR-RLK4-35	BBR-BPC
SiLRR-RLK4-35	BBR-BPC
SiLRR-RLK12-16	BBR-BPC
SiLRR-RLK10-3	BBR-BPC
SiLRR-RLK9-17	BBR-BPC
SiLRR-RLK8-6	BBR-BPC
SiLRR-RLK3-15	BBR-BPC
SiLRR-RLK4-2	BBR-BPC
SiLRR-RLK10-7	BBR-BPC
SiLRR-RLK3-15	BBR-BPC
SiLRR-RLK4-33	BBR-BPC
SiLRR-RLK10-7	BBR-BPC
SiLRR-RLK3-3	BBR-BPC
SiLRR-RLK10-9	BBR-BPC
SiLRR-RLK3-24	BBR-BPC
SiLRR-RLK4-6	BBR-BPC
SiLRR-RLK3-6	BBR-BPC
SiLRR-RLK3-25	BBR-BPC
SiLRR-RLK8-6	BBR-BPC
SiLRR-RLK2-10	BBR-BPC
SiLRR-RLK10-6	BBR-BPC
SiLRR-RLK12-7	BBR-BPC
SiLRR-RLK10-1	BBR-BPC
SiLRR-RLK3-32	BBR-BPC
SiLRR-RLK3-1	BBR-BPC
SiLRR-RLK2-9	BBR-BPC
SiLRR-RLK6-3	BBR-BPC
SiLRR-RLK4-31	BBR-BPC
SiLRR-RLK3-12	BBR-BPC
SiLRR-RLK12-14	BBR-BPC
SiLRR-RLK9-27	BBR-BPC
SiLRR-RLK4-6	BBR-BPC
SiLRR-RLK4-31	BBR-BPC
SiLRR-RLK3-15	BBR-BPC
SiLRR-RLK3-18	BBR-BPC
SiLRR-RLK12-1	BBR-BPC
SiLRR-RLK4-2	BBR-BPC
SiLRR-RLK2-9	BBR-BPC
SiLRR-RLK10-7	BBR-BPC
SiLRR-RLK4-24	BBR-BPC
SiLRR-RLK10-1	BBR-BPC
SiLRR-RLK2-2	BBR-BPC
SiLRR-RLK2-1	BBR-BPC
SiLRR-RLK10-3	BBR-BPC
SiLRR-RLK3-18	BBR-BPC
SiLRR-RLK10-3	BBR-BPC
SiLRR-RLK8-3	BBR-BPC
SiLRR-RLK3-15	BBR-BPC
SiLRR-RLK2-1	BBR-BPC
SiLRR-RLK2-2	BBR-BPC
SiLRR-RLK3-32	BBR-BPC
SiLRR-RLK4-35	BBR-BPC
SiLRR-RLK4-8	BBR-BPC
SiLRR-RLK3-3	BBR-BPC
SiLRR-RLK8-2	BBR-BPC
SiLRR-RLK9-21	BBR-BPC
SiLRR-RLK4-13	BBR-BPC
SiLRR-RLK3-6	BBR-BPC
SiLRR-RLK8-2	BBR-BPC
SiLRR-RLK8-4	BBR-BPC
SiLRR-RLK8-6	BBR-BPC
SiLRR-RLK3-15	BBR-BPC
SiLRR-RLK12-4	BBR-BPC
SiLRR-RLK12-4	BBR-BPC
SiLRR-RLK6-3	BBR-BPC
SiLRR-RLK3-18	BBR-BPC
SiLRR-RLK3-18	BBR-BPC
SiLRR-RLK8-7	BBR-BPC
SiLRR-RLK4-35	BBR-BPC
SiLRR-RLK9-17	BBR-BPC
SiLRR-RLK3-15	BBR-BPC
SiLRR-RLK4-30	BBR-BPC
SiLRR-RLK9-27	BBR-BPC
SiLRR-RLK9-27	BBR-BPC
SiLRR-RLK8-6	BBR-BPC
SiLRR-RLK10-1	BBR-BPC
SiLRR-RLK9-17	BBR-BPC
SiLRR-RLK12-1	BBR-BPC
SiLRR-RLK3-22	BBR-BPC
SiLRR-RLK10-2	BBR-BPC
SiLRR-RLK8-3	BBR-BPC
SiLRR-RLK3-1	BBR-BPC
SiLRR-RLK4-6	BBR-BPC
SiLRR-RLK4-30	BBR-BPC
SiLRR-RLK11-17	BBR-BPC
SiLRR-RLK2-2	BBR-BPC
SiLRR-RLK2-1	BBR-BPC
SiLRR-RLK4-27	BBR-BPC
SiLRR-RLK3-10	BBR-BPC
SiLRR-RLK4-18	BBR-BPC
SiLRR-RLK3-3	BBR-BPC
SiLRR-RLK9-14	BBR-BPC
SiLRR-RLK12-7	BBR-BPC
SiLRR-RLK9-2	BBR-BPC
SiLRR-RLK12-12	BBR-BPC
SiLRR-RLK11-17	BBR-BPC
SiLRR-RLK8-7	BBR-BPC
SiLRR-RLK10-8	BBR-BPC
SiLRR-RLK3-28	BBR-BPC
SiLRR-RLK9-7	BBR-BPC
SiLRR-RLK3-3	BBR-BPC
SiLRR-RLK8-2	BBR-BPC
SiLRR-RLK2-1	BBR-BPC
SiLRR-RLK2-2	BBR-BPC
SiLRR-RLK3-15	BBR-BPC
SiLRR-RLK8-4	BBR-BPC
SiLRR-RLK10-1	BBR-BPC
SiLRR-RLK8-6	BBR-BPC
SiLRR-RLK10-4	BBR-BPC
SiLRR-RLK9-21	BBR-BPC
SiLRR-RLK8-4	BBR-BPC
SiLRR-RLK8-4	BBR-BPC
SiLRR-RLK4-30	BBR-BPC
SiLRR-RLK12-16	BBR-BPC
SiLRR-RLK12-4	BBR-BPC
SiLRR-RLK7-3	BBR-BPC
SiLRR-RLK8-3	BBR-BPC
SiLRR-RLK3-18	BBR-BPC
SiLRR-RLK4-24	BBR-BPC
SiLRR-RLK12-4	BBR-BPC
SiLRR-RLK10-6	BBR-BPC
SiLRR-RLK12-6	BBR-BPC
SiLRR-RLK3-16	BBR-BPC
SiLRR-RLK12-7	BBR-BPC
SiLRR-RLK3-6	BBR-BPC
SiLRR-RLK3-1	BBR-BPC
SiLRR-RLK3-18	BBR-BPC
SiLRR-RLK3-18	BBR-BPC
SiLRR-RLK8-3	BBR-BPC
SiLRR-RLK4-6	BBR-BPC
SiLRR-RLK2-2	BBR-BPC
SiLRR-RLK2-1	BBR-BPC
SiLRR-RLK9-7	BBR-BPC
SiLRR-RLK9-24	BBR-BPC
SiLRR-RLK4-31	BBR-BPC
SiLRR-RLK4-18	BBR-BPC
SiLRR-RLK4-33	BBR-BPC
SiLRR-RLK6-3	BBR-BPC
SiLRR-RLK9-21	BBR-BPC
SiLRR-RLK10-6	BBR-BPC
SiLRR-RLK10-7	BBR-BPC
SiLRR-RLK2-2	BBR-BPC
SiLRR-RLK2-1	BBR-BPC
SiLRR-RLK10-8	BBR-BPC
SiLRR-RLK8-2	BBR-BPC
SiLRR-RLK10-3	BBR-BPC
SiLRR-RLK10-1	BBR-BPC
SiLRR-RLK8-6	BBR-BPC
SiLRR-RLK10-6	BBR-BPC
SiLRR-RLK8-3	BBR-BPC
SiLRR-RLK4-18	BBR-BPC
SiLRR-RLK4-13	BBR-BPC
SiLRR-RLK12-7	BBR-BPC
SiLRR-RLK6-3	BBR-BPC
SiLRR-RLK9-17	BBR-BPC
SiLRR-RLK4-31	BBR-BPC
SiLRR-RLK4-30	BBR-BPC
SiLRR-RLK2-2	BBR-BPC
SiLRR-RLK2-1	BBR-BPC
SiLRR-RLK7-3	BBR-BPC
SiLRR-RLK4-24	BBR-BPC
SiLRR-RLK9-21	BBR-BPC
SiLRR-RLK9-2	BBR-BPC
SiLRR-RLK12-2	BBR-BPC
SiLRR-RLK12-4	BBR-BPC
SiLRR-RLK12-6	BBR-BPC
SiLRR-RLK4-18	BBR-BPC
SiLRR-RLK3-24	BBR-BPC
SiLRR-RLK9-21	BBR-BPC
SiLRR-RLK8-6	BBR-BPC
SiLRR-RLK9-21	BBR-BPC
SiLRR-RLK9-27	BBR-BPC
SiLRR-RLK10-8	BBR-BPC
SiLRR-RLK8-2	BBR-BPC
SiLRR-RLK10-6	BBR-BPC
SiLRR-RLK8-7	BBR-BPC
SiLRR-RLK10-6	BBR-BPC
SiLRR-RLK3-5	BBR-BPC
SiLRR-RLK9-22	BBR-BPC
SiLRR-RLK4-13	BBR-BPC
SiLRR-RLK4-18	BBR-BPC
SiLRR-RLK12-16	BBR-BPC
SiLRR-RLK4-33	BBR-BPC
SiLRR-RLK3-21	BBR-BPC
SiLRR-RLK12-4	BBR-BPC
SiLRR-RLK3-12	BBR-BPC
SiLRR-RLK9-2	BBR-BPC
SiLRR-RLK3-15	BBR-BPC
SiLRR-RLK3-18	BBR-BPC
SiLRR-RLK9-14	BBR-BPC
SiLRR-RLK8-2	BBR-BPC
SiLRR-RLK8-6	BBR-BPC
SiLRR-RLK3-28	BBR-BPC
SiLRR-RLK10-7	BBR-BPC
SiLRR-RLK10-4	BBR-BPC
SiLRR-RLK2-10	BBR-BPC
SiLRR-RLK3-15	BBR-BPC
SiLRR-RLK8-6	BBR-BPC
SiLRR-RLK8-6	BBR-BPC
SiLRR-RLK8-4	BBR-BPC
[truncated: 9,691 more rows]
