# Supplementary material for: Comprehensive analysis of sesame LRR-RLKs: structure, evolution and dynamic expression profiles under Macrophomina phaseolina stress
Source: Front Plant Sci. 2024 Feb 12;15:1334189. doi: 10.3389/fpls.2024.1334189 (PMC10895033; doi:10.3389/fpls.2024.1334189)
Supplement: Supplementary Figure 1 — Statistics of SiLRR-RLK genes regulated by TFs (Genes with TF binding sites were considered to be regulated by TFs). [file DataSheet_1.zip › Supplementary Table 5.xlsx]

## Sheet: Supplementary Table 5
Supplementary Table 5. Homologous LRR-RLK gene pairs between S. indicum and other 14 species.
	Homologous LRR-RLKs in dicotyledons							Homologous LRR-RLKs in monocotyledons
LRR-RLKs in S. indicum	S. lycopersicum	S. tuberosum	G. max	M. truncatula	A. thaliana	V. vinifera	G. hirsutum	H. vulgare	Z. mays	T. aestivum	O. sativa	M. acuminata	S. italica	S. bicolor
SiLRR-RLK1-1	Solyc09g082800.3.1	Soltu.DM.09G025180.1	Glyma.10G243000.1/Glyma.20G151300.2	NA	NA	GSVIVT01018052001	NA	HORVU5Hr1G094350.1	NA	NA	LOC_Os03g53250.1	NA	Seita.9G096600.1	Sobic.001G094000.1
SiLRR-RLK2-1	NA	NA	NA	NA	NA	NA	NA	NA	NA	NA	NA	NA	NA	NA
SiLRR-RLK2-2	Solyc02g076660.3.1/Solyc03g006130.3.1	Soltu.DM.02G015840.1/Soltu.DM.03G001610.1	Glyma.13G228700.6/Glyma.15G083800.1	Medtr2g016320.1	PAC:19646424/PAC:19669847	GSVIVT01021228001	Gohir.A06G200100.4/Gohir.A09G074400.1/Gohir.D06G207400.1	NA	NA	NA	NA	NA	Seita.5G146300.1	Sobic.003G024100.1
SiLRR-RLK2-3	Solyc01g109650.3.1	Soltu.DM.01G049430.1/Soltu.DM.10G015740.1	Glyma.04G012800.2/Glyma.06G012700.3/Glyma.14G074700.1	Medtr1g022265.1/Medtr3g116640.1	PAC:19641536/PAC:19644993	GSVIVT01009715001/GSVIVT01031972001	Gohir.A12G028900.1/Gohir.A13G034100.1/Gohir.D12G028400.1/Gohir.D13G032500.1	NA	NA	TraesCS4A03G0675700.1	LOC_Os03g51440.1	NA	Seita.9G111400.1	Sobic.001G108400.1
SiLRR-RLK2-4	NA	NA	Glyma.06G171700.1	Medtr3g088930.2	PAC:19668834	GSVIVT01008509001	Gohir.A12G188500.3/Gohir.D12G191100.3	NA	NA	NA	NA	NA	NA	NA
SiLRR-RLK2-5	Solyc02g068060.3.1/Solyc02g093970.4.1	Soltu.DM.02G010760.1/Soltu.DM.02G034050.1	Glyma.05G075800.1/Glyma.16G059700.1/Glyma.19G074900.3/Glyma.19G087800.5	Medtr6g023390.1	PAC:19666718	GSVIVT01001815001/GSVIVT01008509001	Gohir.A05G340000.1/Gohir.A07G226600.1/Gohir.D04G078500.1/Gohir.D07G233800.1	NA	NA	NA	NA	NA	NA	NA
SiLRR-RLK2-6	Solyc08g080830.3.1/Solyc12g056300.3.1	Soltu.DM.08G027560.1/Soltu.DM.12G007970.1	Glyma.01G218800.1/Glyma.05G206300.1/Glyma.08G013200.2/Glyma.11G024700.2	Medtr5g010440.1/Medtr8g098510.1	PAC:19649356/PAC:19667204	GSVIVT01019778001	Gohir.A03G015700.1/Gohir.D03G152200.1/Gohir.D08G199400.1	NA	NA	NA	NA	NA	NA	NA
SiLRR-RLK2-7	NA	NA	NA	NA	NA	NA	NA	NA	NA	NA	NA	NA	NA	NA
SiLRR-RLK2-8	Solyc08g080830.3.1	Soltu.DM.08G027560.1	Glyma.01G218800.1/Glyma.05G206300.1/Glyma.08G013200.2/Glyma.11G024700.2	Medtr5g010440.1/Medtr8g098510.1	PAC:19649356	GSVIVT01019778001	Gohir.A03G015700.1/Gohir.D03G152200.1/Gohir.D08G199400.1	NA	NA	NA	NA	NA	NA	NA
SiLRR-RLK2-9	Solyc01g109650.3.1	Soltu.DM.01G049430.1/Soltu.DM.10G015740.1	Glyma.04G012800.2/Glyma.06G012700.3/Glyma.17G250800.1	Medtr3g116640.1	PAC:19641536/PAC:19644993	GSVIVT01009715001/GSVIVT01031972001	Gohir.A12G028900.1/Gohir.D12G028400.1/Gohir.D13G032500.1	NA	NA	NA	NA	NA	NA	NA
SiLRR-RLK2-10	NA	NA	Glyma.16G037500.6/Glyma.19G115800.6	Medtr6g027720.1/Medtr7g086420.1	NA	GSVIVT01029950001	Gohir.A11G231000.3/Gohir.A13G164000.1/Gohir.D11G242300.1/Gohir.D13G166900.1	NA	NA	NA	NA	NA	NA	Sobic.002G045200.2
SiLRR-RLK2-11	Solyc12g089160.3.1	Soltu.DM.12G005370.1	Glyma.14G074700.1/Glyma.17G250800.1	Medtr1g022265.1/Medtr3g116640.1	PAC:19644993	GSVIVT01009715001	Gohir.A01G115500.1/Gohir.A06G010000.1/Gohir.D01G103800.1/Gohir.D06G007400.5	HORVU5Hr1G098820.9	ZmPHJ40.01G445400.1	TraesCS5D03G0920100.1	LOC_Os03g56250.1	NA	Seita.9G073700.1	Sobic.001G074200.1
SiLRR-RLK2-12	Solyc02g076660.3.1/Solyc03g006130.3.1	Soltu.DM.02G015840.1/Soltu.DM.03G001740.1	Glyma.05G158800.4/Glyma.08G116600.1/Glyma.13G228700.6/Glyma.15G083800.1	Medtr2g016320.1	PAC:19646424/PAC:19669847	GSVIVT01021228001	Gohir.A06G200100.4/Gohir.D06G207400.1	NA	NA	NA	LOC_Os01g10900.1	NA	NA	Sobic.003G024100.1
SiLRR-RLK3-1	Solyc07g054500.4.1	Soltu.DM.07G019300.1	Glyma.13G300000.7	NA	PAC:19647073	NA	NA	NA	NA	NA	NA	NA	NA	NA
SiLRR-RLK3-2	Solyc02g072310.3.1	Soltu.DM.02G015490.2	Glyma.13G228000.1	Medtr2g016500.1	PAC:19667968	GSVIVT01021240001	Gohir.A10G035800.1/Gohir.D10G036500.1	NA	NA	NA	NA	NA	NA	NA
SiLRR-RLK3-3	Solyc02g081070.4.1	Soltu.DM.02G020600.1	Glyma.09G007200.1/Glyma.15G111600.1	Medtr2g024330.1	PAC:19648831	GSVIVT01004806001	Gohir.A06G150700.1/Gohir.A10G011100.1/Gohir.D06G156900.1/Gohir.D10G010700.1	NA	NA	NA	NA	NA	NA	NA
SiLRR-RLK3-4	Solyc04g039730.3.1	Soltu.DM.04G014290.1/Soltu.DM.05G009130.1	Glyma.01G028700.1/Glyma.02G036500.1	Medtr5g033820.1	NA	GSVIVT01013787001	Gohir.A05G313600.1	NA	NA	NA	NA	NA	NA	NA
SiLRR-RLK3-5	Solyc01g104970.3.1/Solyc04g072570.3.1/Solyc10g047140.2.1	Soltu.DM.01G044200.1/Soltu.DM.10G012540.1	Glyma.05G119500.2/Glyma.08G180800.1/Glyma.15G051600.1	Medtr2g008360.1	NA	GSVIVT01029797001	Gohir.A03G171900.2/Gohir.A04G112500.1/Gohir.D02G195200.1/Gohir.D04G153700.1/Gohir.D13G055900.1	NA	NA	NA	LOC_Os04g38480.1	GSMUA_Achr10T18960_001	Seita.7G122300.1	Sobic.006G104500.1
SiLRR-RLK3-6	Solyc06g063360.4.1	Soltu.DM.06G021720.1	Glyma.08G225900.1	NA	NA	NA	Gohir.A05G116016.1	NA	NA	NA	NA	NA	NA	NA
SiLRR-RLK3-7	Solyc03g123740.4.1/Solyc06g063150.4.1	Soltu.DM.03G037530.1/Soltu.DM.06G022100.1	Glyma.07G046800.1/Glyma.19G261700.1	Medtr8g023560.1	PAC:19652122/PAC:19661418	GSVIVT01016654001	Gohir.A05G142300.1/Gohir.D05G144600.1/Gohir.D10G050500.1	NA	NA	NA	LOC_Os03g08550.1/LOC_Os07g42626.1	NA	Seita.2G390900.1	Sobic.002G376100.1
SiLRR-RLK3-8	Solyc09g060110.4.1	Soltu.DM.09G017920.1	NA	NA	NA	GSVIVT01028662001	NA	NA	NA	NA	NA	NA	NA	NA
SiLRR-RLK3-9	Solyc09g057680.3.1	Soltu.DM.09G017030.1	NA	NA	NA	NA	NA	NA	NA	NA	NA	NA	NA	NA
SiLRR-RLK3-10	Solyc11g008960.3.1	Soltu.DM.11G003680.1	Glyma.05G177500.6/Glyma.08G134600.6/Glyma.11G240900.1/Glyma.18G016400.1	Medtr3g087060.3/Medtr8g090140.1	PAC:19665998/PAC:19668659	NA	Gohir.A11G051800.1/Gohir.A11G202700.1/Gohir.D11G055200.1/Gohir.D11G220400.1	NA	NA	NA	NA	NA	NA	NA
SiLRR-RLK3-11	NA	NA	NA	Medtr5g077430.1	NA	NA	Gohir.A11G169100.1	NA	NA	NA	NA	NA	NA	NA
SiLRR-RLK3-12	Solyc01g091230.3.1/Solyc03g083510.4.1/Solyc08g079460.3.1	Soltu.DM.01G031880.1/Soltu.DM.03G015760.2/Soltu.DM.08G025900.1	Glyma.01G211900.1/Glyma.11G030000.1	Medtr5g011840.1	PAC:19647592	GSVIVT01004912001/GSVIVT01018536001	Gohir.A08G173700.1/Gohir.A12G220900.1/Gohir.D08G192400.1/Gohir.D12G223200.1	NA	NA	TraesCS4A03G0914000.1	LOC_Os06g04370.1	NA	Seita.4G023900.1	Sobic.010G024500.1
SiLRR-RLK3-13	Solyc03g123740.4.1/Solyc06g063150.4.1/Solyc12g055720.2.1	Soltu.DM.03G037530.1/Soltu.DM.06G022100.1/Soltu.DM.12G008730.2	Glyma.07G046800.1/Glyma.16G015400.1/Glyma.19G261700.1	Medtr8g023560.1	PAC:19652122/PAC:19661418	GSVIVT01016654001	Gohir.A05G142300.1/Gohir.D05G144600.1/Gohir.D06G148100.1/Gohir.D10G050500.1	HORVU2Hr1G030690.18	ZmPHJ40.07G222800.1	NA	LOC_Os07g42626.1	NA	Seita.2G390900.1/Seita.9G373600.1	Sobic.001G346100.1/Sobic.002G376100.1
SiLRR-RLK3-14	Solyc04g005910.3.1/Solyc05g010400.3.1	Soltu.DM.02G030250.2/Soltu.DM.04G001270.1/Soltu.DM.05G001850.1	Glyma.02G127800.1/Glyma.08G255300.2/Glyma.18G278200.4	Medtr7g018200.1	PAC:19664068	GSVIVT01036495001	Gohir.A13G095400.1/Gohir.D13G089500.1	NA	NA	TraesCS7B03G0306600.1	NA	NA	NA	Sobic.010G115300.1
SiLRR-RLK3-15	Solyc07g006110.4.1	Soltu.DM.07G001220.1	Glyma.17G070300.1	Medtr4g130210.1	PAC:19647645	GSVIVT01023710001	NA	NA	NA	NA	NA	GSMUA_Achr3T04810_001	NA	NA
SiLRR-RLK3-16	NA	NA	Glyma.07G173100.1/Glyma.08G048700.1	Medtr1g033000.1/Medtr8g106100.1	PAC:19642054	GSVIVT01011615001	Gohir.A12G154100.1/Gohir.A13G028100.1/Gohir.D13G026900.4	HORVU4Hr1G008180.1	ZmPHJ40.01G413900.1	TraesCS4B03G0107800.1	LOC_Os03g50810.1	NA	Seita.9G115800.1	Sobic.001G113800.1
SiLRR-RLK3-17	Solyc02g089550.3.1/Solyc04g005910.3.1/Solyc05g010400.3.1	Soltu.DM.02G030250.2/Soltu.DM.04G001270.1/Soltu.DM.05G001850.1	Glyma.02G127800.1/Glyma.08G255300.2/Glyma.18G278200.4/Glyma.19G039100.1	Medtr7g018200.1	PAC:19664068	GSVIVT01036495001	Gohir.A13G095400.1/Gohir.D13G089500.1	NA	NA	NA	NA	NA	NA	NA
SiLRR-RLK3-18	Solyc07g006110.4.1	Soltu.DM.07G001220.1	Glyma.02G207400.1/Glyma.17G070300.1	Medtr4g130210.1	PAC:19640569/PAC:19647645	GSVIVT01023710001	Gohir.A05G007300.1/Gohir.D04G087700.1/Gohir.D05G008200.1	NA	NA	NA	NA	GSMUA_Achr3T04810_001/GSMUA_Achr9T13420_001	Seita.6G164900.1	NA
SiLRR-RLK3-19	Solyc01g007130.3.1/Solyc06g074070.3.1	Soltu.DM.01G002930.1/Soltu.DM.06G029460.1/Soltu.DM.10G025430.1	Glyma.02G197000.1/Glyma.03G202000.1/Glyma.10G081300.1	Medtr7g106210.1	NA	GSVIVT01033956001	Gohir.A01G201500.1/Gohir.D01G191400.1/Gohir.D09G130800.1	NA	NA	NA	NA	NA	NA	NA
SiLRR-RLK3-20	NA	NA	Glyma.02G177000.1/Glyma.03G143000.1/Glyma.10G091400.1	Medtr1g053525.1/Medtr7g092910.1	PAC:19672013	GSVIVT01033522001	Gohir.A09G126900.2/Gohir.D09G123280.1	NA	ZmPHJ40.04G329700.1	NA	NA	NA	NA	Sobic.004G078500.1
SiLRR-RLK3-21	Solyc01g091230.3.1/Solyc03g083510.4.1	Soltu.DM.01G031880.1/Soltu.DM.03G015760.2	Glyma.09G154600.1/Glyma.16G205100.1	Medtr5g011840.1	PAC:19641917/PAC:19647592/PAC:19670828	GSVIVT01004912001/GSVIVT01018536001/GSVIVT01027636001	Gohir.A09G044300.1/Gohir.A12G264300.1/Gohir.D09G045600.1/Gohir.D12G264500.1	NA	NA	NA	NA	NA	NA	NA
SiLRR-RLK3-22	Solyc09g007280.4.1	Soltu.DM.09G006540.1	Glyma.03G177600.4/Glyma.10G048800.1/Glyma.13G136700.1/Glyma.19G178400.1	Medtr1g066950.1/Medtr7g100630.1	PAC:19641768	NA	Gohir.A09G152300.1/Gohir.D09G147900.1	NA	NA	NA	NA	GSMUA_Achr6T33110_001	NA	NA
SiLRR-RLK3-23	Solyc01g007130.3.1/Solyc06g074070.3.1/Solyc10g081910.2.1	Soltu.DM.01G002930.1/Soltu.DM.06G029460.1/Soltu.DM.10G025430.1	Glyma.02G197000.1/Glyma.03G202000.1/Glyma.10G081300.1/Glyma.11G179200.1	Medtr7g106210.1	NA	GSVIVT01033956001/GSVIVT01037563001	Gohir.A01G201500.1/Gohir.D01G191400.1/Gohir.D09G130800.1	NA	NA	NA	NA	NA	NA	NA
SiLRR-RLK3-24	Solyc01g091230.3.1	Soltu.DM.01G031880.1	NA	NA	NA	NA	NA	NA	NA	NA	NA	NA	NA	NA
SiLRR-RLK3-25	NA	NA	NA	NA	NA	NA	NA	NA	NA	NA	NA	NA	NA	NA
SiLRR-RLK3-26	Solyc09g092460.4.1/Solyc12g098570.2.1	Soltu.DM.09G029750.1/Soltu.DM.12G002550.1	Glyma.05G150800.1/Glyma.08G107700.1/Glyma.11G254000.1/Glyma.18G003000.1Sin328660.1	Medtr3g084510.1/Medtr8g083240.1	PAC:19661263	NA	Gohir.A02G018000.1/Gohir.A10G129400.1/Gohir.D02G021200.1/Gohir.D09G201100.1/Gohir.D10G136800.1	NA	NA	NA	NA	NA	NA	NA
SiLRR-RLK3-27	NA	NA	NA	NA	NA	NA	NA	NA	NA	NA	NA	NA	NA	NA
SiLRR-RLK3-28	Solyc02g071880.3.1	NA	Glyma.02G288600.1	Medtr5g091950.1	NA	NA	NA	NA	NA	NA	NA	NA	NA	NA
SiLRR-RLK3-29	Solyc02g071810.4.1/Solyc12g014350.3.1	Soltu.DM.12G030180.1	Glyma.06G226700.1/Glyma.12G233000.1/Glyma.13G266300.1	Medtr2g073640.1	PAC:19664478	GSVIVT01014134001	Gohir.A01G048900.2/Gohir.D01G039500.1	NA	NA	NA	NA	NA	NA	NA
SiLRR-RLK3-30	Solyc07g066550.4.1	Soltu.DM.07G028510.1	NA	NA	PAC:19652498	NA	NA	NA	NA	NA	NA	NA	NA	NA
SiLRR-RLK3-31	Solyc02g078780.3.1	Soltu.DM.02G018160.3	Glyma.07G192200.1/Glyma.13G184200.5/Glyma.15G069500.2	Medtr2g012670.1	PAC:19651428	NA	Gohir.A10G022600.1/Gohir.D10G023400.1	NA	NA	NA	NA	NA	Seita.2G354800.1	NA
SiLRR-RLK3-32	Solyc02g071880.3.1/Solyc12g014350.3.1	Soltu.DM.12G030180.1	Glyma.06G226700.1/Glyma.12G231800.1/Glyma.13G266300.1	Medtr2g073640.1/Medtr2g075250.1	NA	GSVIVT01014134001	Gohir.A01G048900.2/Gohir.D01G039500.1/Gohir.D05G338700.1	NA	NA	NA	NA	NA	NA	NA
SiLRR-RLK3-33	Solyc02g071810.4.1	Soltu.DM.02G014940.1	Glyma.12G233100.1/Glyma.13G266100.2	Medtr2g073600.1	PAC:19658205	GSVIVT01014110001/GSVIVT01021286001	Gohir.A01G048800.2/Gohir.A11G288400.1/Gohir.D01G039400.1/Gohir.D11G304200.1	NA	NA	NA	NA	NA	NA	NA
SiLRR-RLK3-34	NA	NA	NA	NA	NA	NA	NA	NA	NA	NA	NA	NA	NA	NA
SiLRR-RLK4-1	Solyc02g023950.3.1/Solyc02g070000.4.1	Soltu.DM.02G002890.1/Soltu.DM.02G012990.1	Glyma.09G024900.1/Glyma.15G130900.1	Medtr2g030380.3	PAC:19646588	GSVIVT01021667001	Gohir.A10G004500.3/Gohir.D10G004500.1	NA	NA	NA	LOC_Os07g05190.1	GSMUA_Achr4T31710_001/GSMUA_Achr7T01020_001	Seita.2G030300.1	Sobic.002G032500.1
SiLRR-RLK4-2	NA	NA	Glyma.02G244400.1	Medtr5g078080.1	NA	NA	Gohir.A11G167400.1/Gohir.D11G173700.1	NA	NA	NA	NA	NA	NA	NA
SiLRR-RLK4-3	NA	NA	NA	NA	NA	NA	NA	NA	NA	NA	NA	NA	NA	NA
SiLRR-RLK4-4	Solyc01g107650.3.1/Solyc02g092940.3.1	Soltu.DM.01G046970.1/Soltu.DM.02G028200.1	Glyma.10G261600.1/Glyma.17G167600.1/Glyma.20G129200.1	Medtr1g107460.1/Medtr4g094958.1	PAC:19638275/PAC:19639820/PAC:19644736	GSVIVT01000222001/GSVIVT01003162001	Gohir.A12G022300.3/Gohir.A13G043600.1/Gohir.D12G022700.2	NA	NA	NA	LOC_Os06g43170.1	NA	Seita.4G205200.1	Sobic.010G202100.1
SiLRR-RLK4-5	Solyc02g093100.3.1/Solyc04g078590.3.1	Soltu.DM.02G028370.1/Soltu.DM.04G033340.1	Glyma.04G041400.1/Glyma.06G042500.2/Glyma.17G169300.1	Medtr3g102180.1/Medtr4g094885.1	PAC:19672872	GSVIVT01009444001/GSVIVT01022070001	Gohir.A01G122200.1/Gohir.A05G204900.1/Gohir.D01G109600.1/Gohir.D05G208200.1	NA	NA	NA	NA	NA	Seita.7G263900.1	NA
SiLRR-RLK4-6	Solyc03g124050.3.1	Soltu.DM.03G037850.1	NA	NA	NA	GSVIVT01029529001	Gohir.A05G115600.1/Gohir.D05G116000.1	NA	NA	NA	NA	NA	NA	NA
SiLRR-RLK4-7	NA	NA	NA	Medtr5g078080.1	NA	NA	NA	NA	NA	NA	NA	NA	NA	NA
SiLRR-RLK4-8	Solyc01g107650.3.1/Solyc02g092940.3.1	Soltu.DM.01G046970.1/Soltu.DM.02G028200.1	Glyma.05G097400.1/Glyma.17G167600.1	Medtr4g094958.1	PAC:19639820/PAC:19670708	GSVIVT01000222001	Gohir.A02G155000.1/Gohir.A12G075100.1	NA	NA	NA	NA	NA	NA	NA
SiLRR-RLK4-9	Solyc02g093100.3.1/Solyc04g078590.3.1	Soltu.DM.02G028370.1/Soltu.DM.04G033340.1	Glyma.05G085500.1/Glyma.17G169300.1	Medtr4g094885.1	PAC:19662164/PAC:19666931	GSVIVT01009444001/GSVIVT01022070001	Gohir.A02G155900.1/Gohir.A11G195900.1/Gohir.D03G024800.1/Gohir.D05G208200.1/Gohir.D11G201900.1	NA	NA	TraesCS2B03G1357100.2	NA	NA	NA	NA
SiLRR-RLK4-10	Solyc09g061930.4.1	Soltu.DM.09G018390.1	Glyma.08G357200.2/Glyma.18G175700.1	Medtr7g059225.1	PAC:19658416	GSVIVT01028547001	Gohir.A11G135700.1/Gohir.D11G142000.1	NA	NA	NA	NA	NA	NA	NA
SiLRR-RLK4-11	Solyc08g069170.3.1	Soltu.DM.08G018610.1	Glyma.04G077100.1/Glyma.14G137700.1	NA	PAC:19643733	GSVIVT01035571001	NA	NA	NA	NA	NA	NA	NA	NA
SiLRR-RLK4-12	Solyc08g081940.3.1	Soltu.DM.03G022970.1/Soltu.DM.08G028670.1	Glyma.01G224000.1/Glyma.05G214300.4/Glyma.08G020800.8/Glyma.11G019100.1	Medtr5g009660.1/Medtr8g099195.1	PAC:19646786/PAC:19656124	GSVIVT01019483001/GSVIVT01028727001	Gohir.D03G081200.1	NA	NA	NA	NA	GSMUA_Achr10T21950_001	NA	NA
SiLRR-RLK4-13	NA	NA	Glyma.02G274500.1/Glyma.14G041600.1	Medtr5g087780.1	PAC:19642816	GSVIVT01037446001	NA	NA	NA	NA	NA	NA	NA	NA
SiLRR-RLK4-14	Solyc09g061930.4.1	Soltu.DM.09G018390.1	Glyma.08G357200.2/Glyma.18G175700.1	Medtr7g059225.1	PAC:19658416	GSVIVT01028547001	Gohir.A11G135700.1/Gohir.D11G142000.1	NA	NA	NA	NA	NA	NA	NA
SiLRR-RLK4-15	Solyc03g118510.3.1/Solyc06g068910.3.1	Soltu.DM.03G032730.1/Soltu.DM.06G024840.2	NA	NA	NA	NA	NA	NA	NA	NA	NA	NA	NA	NA
SiLRR-RLK4-16	Solyc03g122230.2.1	Soltu.DM.03G036990.1	Glyma.07G041200.1/Glyma.16G009900.1/Glyma.17G047900.1	Medtr4g124990.1/Medtr8g021350.1	NA	GSVIVT01015046001/GSVIVT01016722001	Gohir.A06G193750.1/Gohir.A10G055900.1/Gohir.D05G141300.1/Gohir.D10G057800.1	NA	NA	NA	LOC_Os06g09860.1	NA	Seita.4G039100.1	Sobic.010G074000.1
SiLRR-RLK4-17	Solyc05g008860.4.1	Soltu.DM.05G003880.1	Glyma.10G270600.1/Glyma.20G120700.1	Medtr1g109580.1	PAC:19638579/PAC:19649327	GSVIVT01011842001	Gohir.A03G149000.1/Gohir.A05G322100.1/Gohir.D02G172000.1	NA	NA	NA	LOC_Os01g33090.1	NA	NA	NA
SiLRR-RLK4-18	Solyc04g008650.4.1	Soltu.DM.04G004540.1	NA	NA	NA	NA	NA	NA	NA	NA	NA	NA	NA	NA
SiLRR-RLK4-19	Solyc05g015150.3.1	Soltu.DM.05G011520.1	NA	NA	PAC:19650674	GSVIVT01010376001	Gohir.A03G127400.1/Gohir.A12G148300.1/Gohir.D02G150800.1	NA	NA	NA	NA	NA	NA	NA
SiLRR-RLK4-20	Solyc03g064010.4.1	Soltu.DM.03G009170.1	Glyma.02G175500.1/Glyma.03G141600.1/Glyma.19G144100.1	NA	PAC:19639752/PAC:19658771	GSVIVT01033355001	Gohir.A01G195250.1/Gohir.D01G185600.1	NA	NA	NA	LOC_Os08g39590.1	NA	Seita.6G204500.1	Sobic.007G211200.1
SiLRR-RLK4-21	Solyc12g009190.2.1	Soltu.DM.12G026240.1	Glyma.07G041200.1/Glyma.13G111800.1/Glyma.15G179300.1/Glyma.16G009900.1/Glyma.17G047900.1	Medtr2g042710.1/Medtr4g124990.1/Medtr8g021350.1	PAC:19661465/PAC:19671419	GSVIVT01015046001/GSVIVT01016722001	Gohir.A07G015700.1/Gohir.A08G246200.1/Gohir.D07G015400.1/Gohir.D08G267300.1	NA	NA	NA	NA	GSMUA_Achr5T05180_001/GSMUA_Achr9T14380_001	Seita.4G039100.1	NA
SiLRR-RLK4-22	NA	NA	Glyma.05G220900.1/Glyma.08G027400.1	Medtr8g101260.1	PAC:19640465	GSVIVT01032263001	NA	NA	NA	NA	NA	GSMUA_Achr5T05030_001	NA	NA
SiLRR-RLK4-23	Solyc09g008860.4.1	Soltu.DM.09G004460.1	Glyma.03G189800.1/Glyma.10G065200.1/Glyma.13G150000.1/Glyma.19G190200.1	Medtr1g061590.1/Medtr7g103440.1	PAC:19642805	GSVIVT01033749001	Gohir.A01G210300.1/Gohir.D01G199200.1	NA	NA	TraesCS5B03G0361300.1	LOC_Os12g05120.1	NA	NA	Sobic.005G034500.1
SiLRR-RLK4-24	Solyc09g015170.4.1	Soltu.DM.09G009290.1	Glyma.01G125800.1	Medtr4g014070.1	PAC:19660136	GSVIVT01030275001	NA	HORVU4Hr1G055150.1	ZmPHJ40.01G103200.1	TraesCS4A03G0235300.1	LOC_Os03g18630.1	NA	Seita.9G437100.1	Sobic.001G403200.1
SiLRR-RLK4-25	NA	Soltu.DM.03G009170.1	Glyma.02G175500.1/Glyma.03G141600.1/Glyma.19G144100.1	NA	PAC:19639752/PAC:19658771	GSVIVT01033355001	Gohir.A01G195250.1/Gohir.D01G185600.1	NA	ZmPHJ40.01G259900.1	TraesCS7B03G0395800.1	LOC_Os08g39590.1	GSMUA_Achr3T11100_001	Seita.6G204500.1	Sobic.007G211200.1
SiLRR-RLK4-26	NA	NA	Glyma.06G124700.2	NA	PAC:19665559	NA	NA	NA	NA	NA	NA	NA	NA	NA
SiLRR-RLK4-27	Solyc06g082610.4.1	Soltu.DM.06G032910.1	Glyma.02G237000.1/Glyma.18G216200.1	Medtr5g075630.1/Medtr7g073710.1	PAC:19664329	GSVIVT01024545001/GSVIVT01025870001	Gohir.A10G152800.2/Gohir.D10G113400.1	HORVU3Hr1G080740.1/HORVU4Hr1G050770.1	ZmPHJ40.01G119400.2/ZmPHJ40.03G229400.1/ZmPHJ40.06G196300.1	TraesCS3A03G0817400.1	LOC_Os01g60330.1/LOC_Os03g21510.1/LOC_Os05g40200.1/LOC_Os07g48310.2	GSMUA_Achr11T19880_001/GSMUA_Achr3T09720_001/GSMUA_Achr7T21970_001	Seita.3G202900.1/Seita.5G360800.1/Seita.9G414700.1	Sobic.001G382700.3/Sobic.002G419200.1/Sobic.003G336900.1/Sobic.009G175100.1
SiLRR-RLK4-28	Solyc09g015170.4.1	Soltu.DM.06G010350.1/Soltu.DM.09G009290.1	Glyma.01G125800.1/Glyma.11G233500.1	Medtr4g014070.1	PAC:19660136	GSVIVT01030275001/GSVIVT01032740001	NA	NA	ZmPHJ40.01G103200.1/ZmPHJ40.04G235200.1	NA	LOC_Os03g18630.1/LOC_Os11g01620.1	NA	Seita.7G330300.1/Seita.8G018200.1/Seita.9G437100.1	Sobic.001G403200.1/Sobic.008G006800.1
SiLRR-RLK4-29	Solyc09g008860.4.1	Soltu.DM.09G004460.1	Glyma.03G189800.1/Glyma.10G065200.1/Glyma.13G150000.1/Glyma.19G190200.1	Medtr1g061590.1/Medtr7g103440.1	PAC:19642805	GSVIVT01033749001	Gohir.A01G210300.1/Gohir.D01G199200.1	HORVU5Hr1G041210.4	NA	TraesCS5B03G0361300.1	LOC_Os12g05120.1	NA	Seita.7G319700.1/Seita.8G031300.1	Sobic.005G034500.1
SiLRR-RLK4-30	Solyc05g047570.2.1/Solyc07g017230.3.1	Soltu.DM.05G019220.1/Soltu.DM.07G006230.1	Glyma.01G001800.1/Glyma.05G220900.1/Glyma.08G027400.1	Medtr6g093050.1/Medtr8g101260.1	NA	GSVIVT01032263001	Gohir.A05G000900.1/Gohir.A05G115600.1	NA	NA	NA	NA	NA	NA	Sobic.007G204800.1
SiLRR-RLK4-31	Solyc05g052350.3.1/Solyc06g050560.3.1	Soltu.DM.06G010350.1	Glyma.02G261400.1/Glyma.11G233500.1/Glyma.14G055900.1/Glyma.18G023500.1	Medtr5g083480.2	PAC:19664879	GSVIVT01032740001	Gohir.A06G160300.1/Gohir.A10G237800.1/Gohir.D06G166500.1/Gohir.D10G249600.1	HORVU4Hr1G055150.1	NA	TraesCS4B03G0533400.1	LOC_Os03g18630.1/LOC_Os11g01620.1	NA	NA	NA
SiLRR-RLK4-32	Solyc03g007485.1.1/Solyc08g081940.3.1	Soltu.DM.03G022970.1/Soltu.DM.08G028670.1	Glyma.04G239000.3/Glyma.05G214300.4/Glyma.06G124700.2	Medtr1g028890.1/Medtr3g090660.1/Medtr5g009660.1	PAC:19665559/PAC:19668376	NA	Gohir.A12G253801.1/Gohir.D12G253900.1	NA	NA	NA	NA	GSMUA_Achr7T14210_001	NA	NA
SiLRR-RLK4-33	Solyc04g054200.3.1	Soltu.DM.04G022840.1	Glyma.04G220400.1/Glyma.06G145500.1	Medtr3g094710.1	PAC:19672904	GSVIVT01022212001	Gohir.A02G133900.1/Gohir.A11G198600.1/Gohir.D03G045300.1/Gohir.D11G226100.1	HORVU2Hr1G029120.5	NA	TraesCS2B03G0448500.3	LOC_Os07g43350.1	NA	Seita.2G398100.1	Sobic.002G383100.1
SiLRR-RLK4-34	Solyc02g093100.3.1/Solyc04g078590.3.1	Soltu.DM.02G028370.1/Soltu.DM.04G033340.1	Glyma.17G169300.1	Medtr4g094885.1	PAC:19662164/PAC:19666931	GSVIVT01022070001	Gohir.A02G155900.1/Gohir.A11G195900.1/Gohir.D03G024800.1/Gohir.D11G201900.1	NA	NA	NA	NA	NA	NA	NA
SiLRR-RLK4-35	Solyc02g023950.3.1/Solyc02g070000.4.1	Soltu.DM.02G002890.1/Soltu.DM.02G012990.1	Glyma.09G024900.1/Glyma.15G130900.1	Medtr2g030380.3	PAC:19646588	GSVIVT01021667001	Gohir.A10G004500.3/Gohir.D10G004500.1	NA	NA	TraesCS2A03G0611400.1	LOC_Os07g05190.1	NA	Seita.2G030300.1	Sobic.002G032500.1
SiLRR-RLK4-36	NA	NA	NA	NA	NA	NA	NA	NA	NA	NA	NA	NA	NA	NA
SiLRR-RLK5-1	Solyc03g111800.2.1	Soltu.DM.03G025180.1	Glyma.04G190400.1/Glyma.06G175100.1	Medtr3g075440.1	NA	GSVIVT01007593001	Gohir.A12G186500.1/Gohir.D03G102500.2/Gohir.D12G189500.2	NA	NA	NA	NA	NA	NA	NA
SiLRR-RLK6-1	Solyc07g005540.1.1	Soltu.DM.07G000580.1	Glyma.02G203600.1/Glyma.17G074101.1	Medtr4g130920.1	NA	NA	Gohir.A05G052500.1/Gohir.D05G054050.1	NA	NA	NA	NA	NA	NA	NA
SiLRR-RLK6-2	Solyc07g005540.1.1	Soltu.DM.07G000580.1	Glyma.02G203600.1/Glyma.06G221400.1/Glyma.17G074101.1	Medtr4g130920.1	PAC:19641290	GSVIVT01003868001	Gohir.A05G052500.1/Gohir.A06G097200.1/Gohir.D05G054050.1/Gohir.D06G097900.1/Gohir.D13G190300.1	NA	NA	NA	NA	NA	Seita.6G103800.1	NA
SiLRR-RLK6-3	Solyc02g072520.3.1	Soltu.DM.02G015740.1	Glyma.05G159200.1/Glyma.08G117000.1/Glyma.13G228300.1/Glyma.15G084200.1	Medtr2g016400.1/Medtr8g086490.1	PAC:19672805	GSVIVT01021233001	Gohir.A06G132200.1/Gohir.D06G137700.1	NA	NA	NA	NA	NA	Seita.1G021900.1	NA
SiLRR-RLK7-1	Solyc03g123780.4.1	Soltu.DM.03G037560.1	Glyma.03G262500.3/Glyma.07G047200.3/Glyma.16G015000.1	Medtr8g023720.1	PAC:19649796/PAC:19657424	GSVIVT01016648001	NA	NA	NA	NA	NA	NA	NA	NA
SiLRR-RLK7-2	Solyc03g113450.4.1	Soltu.DM.03G027360.1	Glyma.04G174700.1/Glyma.05G030100.1/Glyma.06G190000.1/Glyma.17G096500.1	Medtr4g107620.1	PAC:19670643	GSVIVT01008070001	Gohir.A11G029081.1/Gohir.D11G032400.1	NA	NA	NA	NA	NA	NA	Sobic.008G190000.1
SiLRR-RLK7-3	NA	NA	NA	NA	PAC:19639113	NA	Gohir.A03G110500.1/Gohir.D02G135100.1	NA	NA	NA	NA	NA	NA	NA
SiLRR-RLK7-4	Solyc07g063000.4.1	Soltu.DM.07G024150.1	Glyma.06G238700.1/Glyma.12G163062.1/Glyma.12G225800.1/Glyma.13G275100.1	Medtr2g078810.2	PAC:19667845	GSVIVT01014303001	Gohir.A01G062100.1/Gohir.A04G032900.2/Gohir.D01G048700.1/Gohir.D05G351000.3	NA	NA	NA	NA	NA	NA	NA
SiLRR-RLK7-5	Solyc07g063000.4.1	Soltu.DM.07G024150.1	Glyma.06G238700.1/Glyma.12G163062.1/Glyma.12G225800.1/Glyma.13G275100.1	Medtr2g078810.2	PAC:19667845	GSVIVT01014303001	Gohir.A01G062100.1/Gohir.A04G032900.2/Gohir.D01G048700.1/Gohir.D05G351000.3	NA	NA	NA	NA	NA	NA	NA
SiLRR-RLK8-1	Solyc03g115610.3.1/Solyc06g069650.4.1	Soltu.DM.03G029730.1/Soltu.DM.06G025730.1	Glyma.04G165400.1/Glyma.05G024000.1/Glyma.06G197600.1/Glyma.17G103400.1	Medtr4g109170.1	NA	GSVIVT01007944001	Gohir.A11G032700.2/Gohir.A12G180000.1/Gohir.D12G182700.1	NA	NA	TraesCS2A03G0379000.1	LOC_Os07g40630.1	NA	NA	Sobic.002G363400.1
SiLRR-RLK8-2	Solyc04g051510.1.1	Soltu.DM.04G023990.1	Glyma.04G218300.1/Glyma.06G147600.1	Medtr3g095100.1	PAC:19645618	GSVIVT01022261001	Gohir.A02G136300.1/Gohir.A11G054100.1/Gohir.D03G047100.1/Gohir.D11G057600.1/Gohir.D11G227300.1	NA	NA	NA	NA	NA	NA	NA
SiLRR-RLK8-3	NA	Soltu.DM.04G004090.1	NA	NA	NA	GSVIVT01011586001	NA	NA	NA	NA	NA	NA	NA	NA
SiLRR-RLK8-4	Solyc03g026040.4.1	Soltu.DM.03G017120.1	Glyma.10G237900.1/Glyma.20G156700.1	Medtr1g100787.1	PAC:19667450	GSVIVT01010596001	Gohir.A08G101195.1/Gohir.A09G180200.2/Gohir.D08G112030.1	NA	NA	NA	NA	NA	NA	NA
SiLRR-RLK8-5	NA	NA	NA	NA	NA	GSVIVT01031661001	NA	NA	NA	NA	NA	NA	NA	NA
SiLRR-RLK8-6	Solyc04g051510.1.1	NA	Glyma.04G218300.1/Glyma.06G147600.1	Medtr3g095100.1	PAC:19645618	GSVIVT01022261001	Gohir.A02G136300.1/Gohir.A11G054100.1/Gohir.D03G047100.1/Gohir.D11G227300.1	NA	NA	NA	NA	NA	NA	NA
SiLRR-RLK8-7	Solyc07g066230.4.1	Soltu.DM.07G028160.1	Glyma.04G115700.1/Glyma.06G320600.1	Medtr2g070020.1/Medtr3g009400.1	PAC:19655670/PAC:19658627	GSVIVT01014856001/GSVIVT01020514001	Gohir.A04G000900.2/Gohir.D05G388700.3	NA	NA	NA	NA	NA	NA	NA
SiLRR-RLK9-1	Solyc02g077630.3.1/Solyc03g006300.3.1/Solyc07g053600.3.1	Soltu.DM.02G017020.1/Soltu.DM.03G001910.1/Soltu.DM.07G020260.1	Glyma.06G288600.1/Glyma.07G201600.1/Glyma.13G174900.1/Glyma.13G235000.1/Glyma.13G294100.1	Medtr2g014560.1/Medtr2g090710.1/Medtr4g088320.1	PAC:19652437	GSVIVT01021118001	Gohir.A05G158700.1/Gohir.A10G028200.2/Gohir.D05G161400.1/Gohir.D10G028600.1	NA	NA	NA	NA	NA	NA	NA
SiLRR-RLK9-2	Solyc01g103530.3.1	Soltu.DM.01G042460.1	NA	Medtr2g005810.1	NA	GSVIVT01023246001	Gohir.A03G215400.1/Gohir.D01G174900.1/Gohir.D02G236900.1/Gohir.D12G043200.1	HORVU4Hr1G015710.3	NA	TraesCS4D03G0172000.1	NA	NA	NA	NA
SiLRR-RLK9-3	Solyc11g017270.2.1	Soltu.DM.11G009960.1	NA	Medtr1g096260.1	NA	NA	Gohir.A09G117200.1/Gohir.D09G114100.1	NA	NA	NA	NA	NA	NA	NA
SiLRR-RLK9-4	Solyc04g081590.4.1	Soltu.DM.04G036750.1	NA	NA	PAC:19657662	GSVIVT01009941001	Gohir.A05G185500.1/Gohir.D02G098300.1/Gohir.D05G188300.1	NA	NA	NA	LOC_Os06g50340.1	NA	Seita.4G281800.1	NA
SiLRR-RLK9-5	Solyc04g077010.4.1	NA	Glyma.04G088700.1/Glyma.06G090700.1	Medtr3g110840.1	PAC:19658090	NA	Gohir.A02G079100.1/Gohir.D02G087200.1/Gohir.D05G218200.1	NA	NA	NA	NA	NA	NA	NA
SiLRR-RLK9-6	Solyc04g076990.3.1	NA	NA	NA	NA	NA	Gohir.A02G079000.1/Gohir.A05G215000.1/Gohir.D02G086900.1/Gohir.D05G218300.1/Gohir.D06G027432.1	NA	NA	NA	NA	NA	NA	NA
SiLRR-RLK9-7	Solyc02g084370.2.1/Solyc03g033610.1.1	Soltu.DM.02G024210.1/Soltu.DM.03G003760.1	Glyma.01G168100.1/Glyma.02G050300.1/Glyma.11G075200.1/Glyma.16G130400.2	Medtr5g021670.1	PAC:19644320	GSVIVT01018814001	Gohir.A02G169400.1/Gohir.A11G177300.1/Gohir.D03G010600.1	NA	NA	NA	NA	NA	NA	NA
SiLRR-RLK9-8	Solyc02g091840.3.1	Soltu.DM.02G027100.1/Soltu.DM.03G005050.1	Glyma.01G197800.1/Glyma.05G110400.1/Glyma.11G043800.1/Glyma.17G156300.1	Medtr4g097880.1/Medtr5g014700.1	PAC:19660363/PAC:19671166	NA	Gohir.A02G147500.1/Gohir.A12G081700.3/Gohir.D03G032800.3/Gohir.D11G212800.1	NA	NA	NA	NA	NA	NA	NA
SiLRR-RLK9-9	Solyc09g064520.3.1	Soltu.DM.09G018950.1	Glyma.03G167500.1/Glyma.10G040500.1/Glyma.19G168600.1	Medtr1g069470.1/Medtr7g098610.1	PAC:19648281	NA	Gohir.A07G152500.1/Gohir.A07G204000.1/Gohir.D07G158700.1/Gohir.D07G210000.1	NA	NA	NA	NA	NA	NA	NA
SiLRR-RLK9-10	Solyc08g066490.3.1	Soltu.DM.08G014810.1	Glyma.04G085200.2/Glyma.06G086800.1	Medtr3g109820.1	NA	GSVIVT01035611001	Gohir.A05G046000.1/Gohir.A07G022261.1/Gohir.D05G047700.1/Gohir.D07G025600.1	NA	NA	NA	NA	NA	NA	NA
SiLRR-RLK9-11	Solyc08g066270.3.1/Solyc12g008500.2.1	Soltu.DM.08G014530.1	Glyma.01G007400.1/Glyma.04G086700.1/Glyma.06G088400.1	Medtr3g110450.1	PAC:19668809	GSVIVT01015298001/GSVIVT01035304001	Gohir.A05G045200.2/Gohir.A06G091400.1/Gohir.D05G046900.1/Gohir.D06G090700.2/Gohir.D07G024900.1	NA	NA	NA	LOC_Os05g44770.1	NA	Seita.3G173800.1/Seita.5G313300.1	Sobic.003G291700.1
SiLRR-RLK9-12	Solyc09g064520.3.1	Soltu.DM.09G018950.1	Glyma.03G167500.1/Glyma.10G040500.1/Glyma.19G168600.1	Medtr1g069470.1/Medtr7g098610.1	PAC:19648281	GSVIVT01028433001	Gohir.A07G152500.1/Gohir.A07G204000.1/Gohir.D07G158700.1/Gohir.D07G210000.1	NA	NA	NA	NA	NA	NA	NA
SiLRR-RLK9-13	Solyc08g066210.3.1	Soltu.DM.08G014360.1/Soltu.DM.12G025460.1	Glyma.04G086700.1/Glyma.06G088400.1	Medtr3g110450.1	PAC:19668809	GSVIVT01015298001/GSVIVT01035303001	Gohir.A06G091400.1/Gohir.A07G022237.1/Gohir.D05G046900.1/Gohir.D06G090700.2/Gohir.D07G024900.1	HORVU3Hr1G070700.9	NA	NA	NA	NA	Seita.3G173800.1/Seita.5G313500.1	Sobic.003G291700.1
SiLRR-RLK9-14	Solyc06g065260.3.1/Solyc11g020280.2.1	Soltu.DM.06G020220.1/Soltu.DM.11G012170.1	NA	NA	PAC:19654634	GSVIVT01026000001	NA	NA	NA	NA	NA	NA	NA	NA
SiLRR-RLK9-15	Solyc01g103530.3.1	Soltu.DM.01G042460.1	NA	Medtr2g005810.1	NA	GSVIVT01023246001	Gohir.A01G183900.2/Gohir.A03G215400.1/Gohir.A12G044000.1/Gohir.D01G174900.1/Gohir.D02G236900.1	NA	NA	NA	NA	NA	NA	NA
SiLRR-RLK9-16	Solyc04g015600.3.1/Solyc10g079170.2.1	Soltu.DM.04G010650.1/Soltu.DM.10G028270.1	Glyma.03G137300.1/Glyma.19G140100.3	Medtr7g091680.1	PAC:19640370	GSVIVT01033288001	Gohir.A02G108000.1/Gohir.A09G122700.1/Gohir.D03G068200.1/Gohir.D09G118700.3	NA	NA	NA	NA	NA	NA	NA
SiLRR-RLK9-17	Solyc07g005010.4.1	Soltu.DM.07G000020.1	NA	NA	NA	GSVIVT01001044001	Gohir.D05G051500.1	NA	NA	NA	NA	NA	NA	NA
SiLRR-RLK9-18	Solyc12g008500.2.1	Soltu.DM.12G025460.1	Glyma.01G007400.1/Glyma.16G078800.1	Medtr6g088755.1	NA	GSVIVT01015298001/GSVIVT01035303001	Gohir.A05G026000.1/Gohir.D05G027500.1	HORVU7Hr1G088430.1	NA	NA	LOC_Os06g36270.3	NA	NA	Sobic.010G167500.1
SiLRR-RLK9-19	NA	Soltu.DM.03G009280.1	Glyma.03G140700.1/Glyma.19G143300.1	Medtr7g092430.1	PAC:19666262	GSVIVT01033343001	Gohir.A09G124700.1/Gohir.D09G121700.2	NA	NA	NA	NA	NA	NA	NA
SiLRR-RLK9-20	Solyc04g015600.3.1/Solyc10g079170.2.1	Soltu.DM.04G010650.1/Soltu.DM.10G028270.1	Glyma.03G137300.1/Glyma.19G140100.3	Medtr7g091680.1	PAC:19640370	GSVIVT01033288001	Gohir.A02G108000.1/Gohir.A09G122700.1/Gohir.D03G068200.1/Gohir.D09G118700.3	NA	NA	NA	NA	NA	NA	NA
SiLRR-RLK9-21	Solyc03g093330.4.1	Soltu.DM.03G014810.1	Glyma.09G230300.1/Glyma.12G006300.1	Medtr4g036575.1	PAC:19672367	NA	Gohir.A07G042100.1/Gohir.A12G197700.1/Gohir.D07G046300.1/Gohir.D12G200200.1	NA	NA	NA	NA	NA	NA	NA
SiLRR-RLK9-22	Solyc04g050170.4.1	Soltu.DM.04G019530.1	Glyma.10G164700.1	Medtr1g080440.1	NA	NA	Gohir.A11G245200.1/Gohir.D11G255100.1	NA	NA	NA	NA	NA	NA	NA
SiLRR-RLK9-23	Solyc03g093330.4.1	Soltu.DM.03G014810.1	NA	NA	PAC:19672367	NA	Gohir.A07G042100.1/Gohir.A12G197700.1/Gohir.D07G046300.1/Gohir.D12G200200.1	NA	NA	NA	NA	NA	NA	NA
SiLRR-RLK9-24	Solyc02g084370.2.1/Solyc04g081080.1.1	Soltu.DM.02G024210.1/Soltu.DM.04G036200.1	Glyma.01G168100.1/Glyma.04G026700.1/Glyma.06G026600.1/Glyma.11G075200.1/Glyma.16G130400.2	Medtr3g113140.1/Medtr5g021670.1	PAC:19656510	GSVIVT01009829001	Gohir.A02G169400.1/Gohir.D03G010600.1/Gohir.D06G001800.2	NA	NA	NA	NA	NA	NA	NA
SiLRR-RLK9-25	Solyc04g081590.4.1	Soltu.DM.04G036750.1	NA	NA	PAC:19657662	GSVIVT01009941001	Gohir.A05G185500.1/Gohir.D05G188300.1	NA	NA	NA	NA	NA	Seita.4G281800.1	Sobic.010G267700.1
SiLRR-RLK9-26	Solyc02g091840.3.1	Soltu.DM.02G027100.1/Soltu.DM.03G005050.1	Glyma.01G197800.1/Glyma.05G110400.1/Glyma.11G043800.1/Glyma.17G156300.1	Medtr4g097880.1/Medtr5g014700.1	PAC:19660363/PAC:19671166	NA	Gohir.A02G147600.1/Gohir.A11G210400.1/Gohir.A12G081700.3/Gohir.D03G032800.3/Gohir.D11G212800.1	NA	NA	NA	NA	NA	NA	NA
SiLRR-RLK9-27	Solyc02g091860.3.1	Soltu.DM.02G027120.1	Glyma.01G197600.1/Glyma.11G044100.1	Medtr5g014720.1	PAC:19668229	NA	Gohir.A02G147800.1/Gohir.D03G032600.1	NA	NA	NA	NA	NA	NA	NA
SiLRR-RLK9-28	Solyc02g077630.3.1/Solyc03g006300.3.1/Solyc07g053600.3.1	Soltu.DM.02G017020.1/Soltu.DM.03G001910.1/Soltu.DM.07G020260.1	Glyma.06G288600.1/Glyma.07G201600.1/Glyma.13G174900.1/Glyma.13G235000.1	Medtr2g014560.1/Medtr2g090710.1/Medtr4g088320.1	PAC:19652437	GSVIVT01021118001	Gohir.A05G158700.1/Gohir.A10G028200.2/Gohir.D05G161400.1/Gohir.D10G028600.1	NA	NA	NA	LOC_Os01g13800.1	NA	Seita.5G002800.1	NA
SiLRR-RLK9-29	Solyc02g077630.3.1/Solyc07g053600.3.1	Soltu.DM.07G020260.1	Glyma.06G288600.1/Glyma.13G294100.1	Medtr2g090710.1	PAC:19643819	GSVIVT01021118001	Gohir.A03G154500.1/Gohir.A05G158700.1/Gohir.D02G177400.1/Gohir.D05G161400.1	NA	NA	NA	NA	NA	NA	NA
SiLRR-RLK10-1	Solyc04g005390.3.1	Soltu.DM.04G000500.1	Glyma.18G267000.1/Glyma.19G030400.1	Medtr6g015190.1	PAC:19652951/PAC:19663618	NA	Gohir.A09G009300.2/Gohir.A11G073000.1/Gohir.D09G008400.2	NA	ZmPHJ40.07G216400.2	NA	LOC_Os07g41140.1	GSMUA_Achr4T32810_001	Seita.2G381400.1	Sobic.002G366900.2
SiLRR-RLK10-2	Solyc09g098290.3.1	Soltu.DM.09G031500.1	NA	NA	NA	GSVIVT01031658001	NA	NA	NA	NA	NA	NA	NA	NA
SiLRR-RLK10-3	Solyc08g061560.3.1	Soltu.DM.08G012010.1	Glyma.04G056200.1/Glyma.06G056400.1/Glyma.14G098600.3/Glyma.17G226100.2	Medtr1g015530.1	NA	GSVIVT01035476001	Gohir.A06G083500.1/Gohir.A07G019300.1/Gohir.D06G082800.1/Gohir.D07G019100.1	NA	NA	NA	NA	NA	NA	NA
SiLRR-RLK10-4	Solyc08g061560.3.1	Soltu.DM.08G012010.1	Glyma.04G056200.1/Glyma.06G056400.1/Glyma.14G098600.3/Glyma.17G226100.2	Medtr1g015530.1	NA	GSVIVT01035476001	Gohir.A07G019300.1/Gohir.D06G082800.1/Gohir.D07G019100.1	HORVU7Hr1G034430.6	NA	TraesCS7B03G0190200.1	NA	NA	NA	Sobic.010G077000.1
SiLRR-RLK10-5	Solyc04g005390.3.1	Soltu.DM.04G000500.1	NA	NA	NA	NA	Gohir.A12G160900.1/Gohir.D13G082700.1	NA	ZmPHJ40.07G216400.2	NA	LOC_Os07g41140.1	NA	Seita.2G381400.1	Sobic.002G366900.2
SiLRR-RLK10-6	Solyc03g007050.3.1	Soltu.DM.03G016170.1	Glyma.09G152400.1/Glyma.10G242300.4/Glyma.16G203300.1/Glyma.20G151800.1	Medtr1g102500.1	NA	GSVIVT01018490001	NA	NA	NA	NA	NA	NA	NA	NA
SiLRR-RLK10-7	Solyc06g048620.3.1/Solyc06g048950.3.1	Soltu.DM.06G011560.1	Glyma.04G222800.1/Glyma.06G142500.2/Glyma.09G274600.1	Medtr3g093930.1	PAC:19661442	GSVIVT01030179001/GSVIVT01032670001	NA	HORVU3Hr1G081050.2/HORVU4Hr1G050250.2	ZmPHJ40.03G228100.1	TraesCS3B03G0944700.1	LOC_Os01g60670.1/LOC_Os03g21730.1/LOC_Os05g40050.1	GSMUA_Achr6T32490_001	Seita.3G204200.1/Seita.5G362400.1/Seita.9G413000.1	Sobic.001G381100.1/Sobic.003G338200.1/Sobic.009G174100.1
SiLRR-RLK10-8	NA	Soltu.DM.09G010980.1	Glyma.01G133300.1/Glyma.09G274600.1/Glyma.18G213600.1	Medtr4g028090.1/Medtr7g073290.1	PAC:19661442/PAC:19665885	GSVIVT01030179001/GSVIVT01032670001	Gohir.A10G151000.1/Gohir.D10G115300.1	HORVU3Hr1G081050.2/HORVU4Hr1G050250.2	ZmPHJ40.01G120900.1/ZmPHJ40.03G228100.1/ZmPHJ40.06G194400.1	TraesCS3B03G0944700.1	LOC_Os01g60670.1/LOC_Os03g21730.1/LOC_Os05g40050.1	GSMUA_Achr5T29680_001	Seita.3G204200.1/Seita.5G362400.1/Seita.9G413000.1	Sobic.001G381100.1/Sobic.003G338200.1/Sobic.009G174100.1
SiLRR-RLK10-9	Solyc06g048620.3.1/Solyc06g048950.3.1	Soltu.DM.06G011560.1/Soltu.DM.09G010980.1	Glyma.04G222800.1/Glyma.06G142500.2/Glyma.09G274600.1	Medtr3g093930.1/Medtr7g073290.1	PAC:19661442	GSVIVT01030179001/GSVIVT01032670001	Gohir.A10G180100.1/Gohir.D10G187000.1	HORVU4Hr1G050250.2	ZmPHJ40.01G120900.1/ZmPHJ40.03G228100.1	TraesCS3D03G0756400.1	LOC_Os01g60670.1/LOC_Os03g21730.1/LOC_Os05g40050.1Sin326010.1	GSMUA_Achr6T32490_001	Seita.3G204200.1/Seita.5G362400.1/Seita.9G413000.1Sin326010.1	Sobic.001G381100.1/Sobic.003G338200.1/Sobic.009G174100.1Sin326010.1
SiLRR-RLK11-1	NA	NA	NA	NA	NA	NA	NA	NA	NA	NA	NA	NA	NA	NA
SiLRR-RLK11-2	NA	NA	NA	NA	NA	NA	NA	NA	NA	NA	NA	NA	NA	NA
SiLRR-RLK11-3	NA	NA	NA	NA	NA	NA	NA	NA	NA	NA	NA	NA	NA	NA
SiLRR-RLK11-4	NA	NA	NA	NA	NA	NA	NA	NA	NA	NA	NA	NA	NA	NA
SiLRR-RLK11-5	NA	NA	NA	NA	NA	NA	NA	NA	NA	NA	NA	NA	NA	NA
SiLRR-RLK11-6	Solyc03g098400.2.1	NA	NA	NA	NA	NA	NA	NA	NA	NA	NA	NA	NA	NA
SiLRR-RLK11-7	NA	NA	NA	NA	NA	NA	NA	NA	NA	NA	NA	NA	NA	NA
SiLRR-RLK11-8	NA	NA	NA	NA	NA	NA	NA	NA	NA	NA	NA	NA	NA	NA
SiLRR-RLK11-9	Solyc07g005920.3.1	Soltu.DM.07G001040.1	Glyma.02G206300.1/Glyma.17G071700.1	Medtr4g130390.1	NA	GSVIVT01023658001	NA	NA	NA	NA	NA	NA	NA	NA
SiLRR-RLK11-10	NA	NA	NA	NA	NA	NA	NA	NA	NA	NA	NA	NA	NA	NA
SiLRR-RLK11-11	NA	NA	NA	NA	NA	NA	NA	NA	NA	NA	NA	NA	NA	NA
SiLRR-RLK11-12	NA	NA	NA	NA	NA	NA	NA	NA	NA	NA	NA	NA	NA	NA
SiLRR-RLK11-13	NA	NA	NA	NA	NA	NA	NA	NA	NA	NA	NA	NA	NA	NA
SiLRR-RLK11-14	NA	NA	NA	NA	NA	NA	NA	NA	NA	NA	NA	NA	NA	NA
SiLRR-RLK11-15	NA	NA	NA	NA	NA	NA	NA	NA	NA	NA	NA	NA	NA	NA
SiLRR-RLK11-16	NA	NA	NA	NA	NA	NA	NA	NA	NA	NA	NA	NA	NA	NA
SiLRR-RLK11-17	NA	NA	NA	NA	NA	NA	NA	NA	NA	NA	NA	NA	NA	NA
SiLRR-RLK11-18	NA	NA	NA	NA	NA	NA	NA	NA	NA	NA	NA	NA	NA	NA
SiLRR-RLK11-19	Solyc03g096190.2.1/Solyc06g076910.3.1	Soltu.DM.10G022760.1	NA	NA	NA	NA	NA	NA	NA	NA	NA	GSMUA_Achr6T33740_001	NA	NA
SiLRR-RLK11-20	Solyc03g096190.2.1/Solyc06g076910.3.1	NA	NA	NA	NA	NA	Gohir.A10G234300.5/Gohir.D10G246600.1	NA	NA	NA	NA	NA	NA	NA
SiLRR-RLK11-21	NA	Soltu.DM.02G007100.1	NA	NA	NA	NA	NA	NA	NA	NA	NA	NA	NA	NA
SiLRR-RLK11-22	Solyc02g072470.4.1	Soltu.DM.02G015700.1/Soltu.DM.03G001460.2	NA	NA	NA	GSVIVT01020730001	NA	NA	NA	NA	NA	NA	NA	NA
SiLRR-RLK12-1	Solyc03g112580.3.1	Soltu.DM.03G026240.1	Glyma.05G039900.4/Glyma.17G087000.1	Medtr4g105370.1	NA	GSVIVT01007688001	NA	NA	NA	NA	NA	NA	NA	NA
SiLRR-RLK12-2	Solyc04g072037.1.1/Solyc12g056730.1.1	Soltu.DM.04G027950.1/Soltu.DM.12G007420.1	Glyma.10G220700.1/Glyma.20G170900.1	Medtr1g097580.1	PAC:19649795	GSVIVT01013705001	NA	NA	NA	NA	NA	NA	NA	NA
SiLRR-RLK12-3	NA	NA	NA	NA	NA	NA	NA	NA	NA	NA	NA	NA	NA	NA
SiLRR-RLK12-4	Solyc09g091260.3.1/Solyc12g098100.3.1	Soltu.DM.09G028140.1/Soltu.DM.12G003010.1	Glyma.20G078100.3	NA	PAC:19641515	NA	Gohir.A09G202000.2/Gohir.D09G196000.2	NA	NA	NA	NA	NA	NA	NA
SiLRR-RLK12-5	Solyc03g123860.4.1	Soltu.DM.03G037630.1	Glyma.15G001500.1	NA	PAC:19652998	GSVIVT01016126001	NA	NA	NA	NA	LOC_Os08g34640.1	NA	NA	Sobic.007G144600.1
SiLRR-RLK12-6	Solyc03g112580.3.1	Soltu.DM.03G026240.1	Glyma.05G039900.4/Glyma.17G087000.1	Medtr4g105370.1	NA	GSVIVT01007688001	NA	NA	NA	NA	LOC_Os01g07560.1	NA	Seita.5G120300.1	Sobic.003G052100.2
SiLRR-RLK12-7	Solyc09g061940.3.1/Solyc09g091400.4.1	Soltu.DM.09G018420.1/Soltu.DM.09G028420.1	Glyma.08G357400.1/Glyma.18G176000.1	Medtr7g059285.1	NA	GSVIVT01028542001	Gohir.A07G154950.1/Gohir.D07G161200.1/Gohir.D10G145100.2	NA	NA	NA	NA	NA	NA	NA
SiLRR-RLK12-8	Solyc09g072810.3.1	Soltu.DM.09G022100.1	Glyma.19G167300.1	NA	NA	GSVIVT01028401001	Gohir.A08G191800.1/Gohir.A11G132700.3/Gohir.D08G209700.1/Gohir.D11G138800.1	NA	NA	NA	NA	NA	NA	NA
SiLRR-RLK12-9	Solyc09g061940.3.1	Soltu.DM.09G018420.1	Glyma.08G357400.1/Glyma.18G176000.1	Medtr7g059285.1	NA	GSVIVT01028542001	Gohir.A07G154950.1/Gohir.D07G161200.1	NA	NA	NA	NA	NA	NA	NA
SiLRR-RLK12-10	Solyc04g072037.1.1/Solyc12g056730.1.1	Soltu.DM.04G027950.1/Soltu.DM.12G007420.1	Glyma.10G220700.1/Glyma.20G170900.1	Medtr1g097580.1	NA	GSVIVT01013705001	NA	NA	NA	NA	NA	NA	NA	NA
SiLRR-RLK12-11	NA	NA	NA	NA	NA	NA	NA	NA	NA	NA	NA	NA	NA	NA
SiLRR-RLK12-12	Solyc04g064940.3.1	Soltu.DM.04G026080.1	Glyma.04G239700.1/Glyma.06G124200.1/Glyma.13G039700.1/Glyma.14G124700.1	Medtr3g090480.1	NA	GSVIVT01010052001	Gohir.A02G066100.1/Gohir.D02G072000.1	NA	NA	NA	NA	NA	NA	NA
SiLRR-RLK12-13	Solyc03g082450.3.1	Soltu.DM.03G021730.1	NA	NA	NA	GSVIVT01038628001	Gohir.D08G115400.2	NA	NA	NA	NA	NA	NA	NA
SiLRR-RLK12-14	NA	NA	Glyma.05G134800.1/Glyma.08G090000.1/Glyma.09G048300.1/Glyma.15G155600.1	NA	PAC:19646313/PAC:19673009	GSVIVT01010078001	NA	NA	NA	NA	NA	NA	NA	NA
SiLRR-RLK12-15	Solyc07g065860.3.1	Soltu.DM.07G027700.1	Glyma.02G302600.1/Glyma.08G333200.1/Glyma.14G011500.1/Glyma.18G073600.1	Medtr3g060880.1	PAC:19648781/PAC:19670583	GSVIVT01014750001	Gohir.A01G094200.2/Gohir.A04G004600.1/Gohir.D01G078700.1/Gohir.D05G385300.1	NA	ZmPHJ40.07G139400.1	NA	LOC_Os08g38560.1/LOC_Os09g30190.1	NA	Seita.2G245500.1/Seita.6G194500.1	Sobic.002G239700.1/Sobic.007G220400.1
SiLRR-RLK12-16	Solyc07g056410.3.1	Soltu.DM.07G022430.1	Glyma.08G174500.1/Glyma.15G252600.1	Medtr2g070020.1	PAC:19652998	NA	NA	NA	NA	NA	NA	NA	NA	NA
