# Supplementary material for: Comprehensive analysis of sesame LRR-RLKs: structure, evolution and dynamic expression profiles under Macrophomina phaseolina stress
Source: Front Plant Sci. 2024 Feb 12;15:1334189. doi: 10.3389/fpls.2024.1334189 (PMC10895033; doi:10.3389/fpls.2024.1334189)
Supplement: Supplementary Figure 1 — Statistics of SiLRR-RLK genes regulated by TFs (Genes with TF binding sites were considered to be regulated by TFs). [file DataSheet_1.zip › Supplementary Table 6.xlsx]

## Sheet: Supplementary Table 6
Supplementary Table 6. Expression profiles of SiLRR-RLK genes in different tissues of S. indicum var. ‘Zhengzhi No.13’
GeneID	Root_1	Root_2	Root_3	Stem_1	Stem_2	Stem_3	Leaf_1	Leaf_2	Leaf_3	Flower_1	Flower_2	Flower_3	Capsule_1	Capsule_2	Capsule_3	Seed_1	Seed_2	Seed_3
SiLRR-RLK4-23	142.304	100.326	164.953	92.3924	91.5069	94.4417	0.714006	2.09431	2.98028	0.016973	0.077908	0.073751	58.5936	51.6822	53.6037	5.09457	5.6588	5.41459
SiLRR-RLK3-7	114.174	106.169	132.111	77.8337	77.4874	77.8757	27.2852	25.9652	28.441	32.3746	23.8975	22.2936	41.5446	37.6417	41.6305	63.0038	66.9748	65.1361
SiLRR-RLK3-17	104.706	113.655	97.8104	38.8884	45.5321	39.6431	26.1673	28.9638	28.1093	59.3853	42.1151	37.8651	13.9362	15.5666	14.6126	9.28456	2.51317	4.18218
SiLRR-RLK4-15	87.5747	69.4839	83.6201	88.8359	82.5118	81.1823	9.41252	12.6642	10.8023	6.50509	1.49778	1.17936	50.389	46.1605	46.8699	73.4386	75.2199	72.059
SiLRR-RLK3-32	80.3055	76.0215	79.0362	39.0912	38.9103	36.2315	174.963	166.789	175.128	13.1651	12.5232	9.52721	31.2345	35.2589	33.0678	3.61632	2.25112	3.03468
SiLRR-RLK9-8	81.994	65.1282	86.2509	66.5205	65.5228	59.3515	12.2312	12.6604	13.716	12.709	10.0169	10.3092	35.5799	29.7755	30.9033	36.1739	44.0602	39.5725
SiLRR-RLK9-5	70.4491	90.4674	54.2746	31.161	32.1301	31.1239	27.1191	28.2076	29.1385	25.0589	26.2567	24.1805	17.0783	18.0606	21.2431	1.69625	1.28899	1.17999
SiLRR-RLK9-14	66.7257	80.8981	66.8089	82.5626	82.2183	85.9673	49.3902	50.9072	46.7792	45.0078	32.4178	35.608	49.2914	53.6888	49.7486	17.3251	9.71218	12.6402
SiLRR-RLK9-21	61.9545	64.625	59.676	100.845	97.94	95.3423	5.83981	7.39738	8.12866	4.69979	4.89589	3.67478	16.933	17.8471	18.237	8.61047	8.42272	9.76809
SiLRR-RLK3-30	59.1055	62.4442	55.3694	31.397	27.4044	34.0912	33.6494	36.8999	30.6995	76.7312	87.5948	81.1342	31.642	31.6212	31.6392	13.234	20.6209	18.6844
SiLRR-RLK2-8	58.4065	54.3463	60.9336	34.935	33.3331	32.1749	11.4316	11.7403	11.3419	3.13894	2.99406	2.34504	19.7657	16.7285	18.4414	15.7645	12.1044	13.1577
SiLRR-RLK5-1	59.424	44.6533	66.2225	16.109	13.5257	17.4457	48.2538	51.367	53.8271	32.9382	39.0098	31.3723	28.9277	27.0258	27.0221	8.50283	6.92867	7.56988
SiLRR-RLK8-7	46.7411	59.5081	47.1421	18.8437	16.5867	16.5629	1.83814	2.4737	2.13911	15.3754	14.4433	13.07	17.2828	16.6206	18.6101	11.6007	7.18216	9.35334
SiLRR-RLK9-1	48.2264	42.437	55.5688	26.1633	28.777	28.7632	0.254506	0	0.27041	0.147128	0	0.205654	4.2046	4.38295	4.2927	4.44908	3.7284	4.41516
SiLRR-RLK3-15	47.4599	60.2717	37.3464	29.9088	32.8638	32.8974	7.14634	9.93509	7.03481	12.6493	10.5578	9.83696	5.51197	6.40832	6.97529	5.80107	9.06523	6.92885
SiLRR-RLK9-6	47.2457	47.5729	43.6818	14.9647	14.4334	13.5097	7.46314	8.83908	7.41916	61.2501	73.7743	72.9676	54.6114	51.3638	53.3139	7.70308	7.23515	7.63419
SiLRR-RLK3-27	45.9454	57.6159	34.0411	26.3164	24.6053	25.797	46.4847	50.5876	48.5454	25.7964	28.8517	25.2323	23.7694	21.0776	25.2405	2.25754	2.53405	2.44532
SiLRR-RLK3-1	44.5349	41.5821	46.7701	50.1922	47.5252	51.891	26.9422	27.2737	29.7484	83.1404	77.8188	74.3706	38.2849	37.7675	37.0882	97.0325	79.8515	85.4588
SiLRR-RLK3-8	44.3508	41.0541	47.3819	43.7216	43.5215	45.149	1.59772	1.22223	1.95927	0.790078	0.370918	0.378935	8.41676	7.42256	7.67266	2.7034	3.3189	2.90719
SiLRR-RLK3-26	43.8618	38.7898	49.1922	33.2894	32.9986	30.653	14.9391	15.6858	18.6254	29.4131	18.4176	17.5549	36.8892	34.9046	31.5805	40.9743	30.3521	32.2736
SiLRR-RLK9-17	34.2073	42.6138	37.211	29.9453	31.3612	30.465	8.9148	8.6136	8.70689	9.40418	8.83198	8.52338	11.2241	11.0219	10.845	17.7982	18.1724	20.5679
SiLRR-RLK3-14	38.6149	41.2156	32.0526	15.0319	11.0826	11.9398	5.17578	4.00688	4.80865	10.8716	10.7467	12.5239	4.63889	4.05747	3.32516	2.58609	2.11481	2.91244
SiLRR-RLK3-16	36.9929	37.4793	34.9177	29.7054	30.4678	31.7179	20.6869	20.9922	25.5943	23.2485	20.9039	20.889	19.9278	19.3476	21.0325	24.7006	25.614	23.3178
SiLRR-RLK9-13	32.1269	40.1105	35.2177	13.8834	12.1213	10.2024	5.70391	6.38356	5.93244	20.9399	22.1597	18.2555	39.7762	39.4576	36.6016	3.62096	5.07247	4.0073
SiLRR-RLK9-26	32.4063	38.3791	35.95	34.0134	31.3847	33.5664	8.4525	10.4612	11.4723	1.32058	0.561198	0.436964	9.56929	8.20299	10.0758	32.7369	41.2128	37.4208
SiLRR-RLK3-3	35.5713	32.9428	35.2714	28.0461	31.5805	30.521	1.28971	2.1092	4.03319	6.38207	3.99637	3.67817	32.5641	35.6395	33.3029	35.7287	27.9803	31.2084
SiLRR-RLK3-5	36.1527	34.6271	32.9253	24.1835	22.7952	24.025	16.4788	22.8899	18.5627	20.2746	24.2947	24.0478	15.0118	16.221	14.399	8.76697	11.8208	11.1912
SiLRR-RLK3-28	32.137	37.2679	33.2314	21.4823	23.0031	23.7445	12.9429	15.8042	12.9786	10.568	9.16259	7.92417	11.066	12.0306	12.0794	4.7415	3.70431	4.20191
SiLRR-RLK3-12	35.0054	29.8662	36.2431	24.5032	22.9267	23.076	19.5676	19.2552	21.1812	1.71424	1.07381	1.21015	8.70373	9.06109	8.3627	9.35704	11.9101	13.17
SiLRR-RLK9-27	35.7035	31.5535	33.4455	12.5888	13.6153	13.4116	20.058	20.8599	24.2464	6.89479	2.83227	1.92312	1.9966	1.61791	1.46826	0.997359	1.37636	1.56838
SiLRR-RLK4-29	36.0174	26.5096	34.9458	24.7027	22.3985	23.2185	1.34681	1.47424	1.20906	0.400038	0.296832	0.539108	12.8106	13.1367	12.963	6.9856	13.037	13.1382
SiLRR-RLK9-10	32.9464	37.0828	27.0448	22.8719	19.7217	21.862	16.4535	14.2679	14.6627	4.14033	6.2969	5.74905	2.51206	2.29471	2.80849	23.1763	23.0889	27.7601
SiLRR-RLK2-10	32.6258	35.0616	28.8239	58.6871	56.6147	58.5531	11.7497	10.7359	14.1109	5.97078	5.40134	6.12546	23.8261	25.7896	24.8555	16.9112	21.1905	19.1676
SiLRR-RLK3-4	29.4413	33.5874	32.2802	22.7555	24.2039	20.1752	15.9409	16.1278	16.9311	7.55939	4.72771	6.58162	23.0405	21.15	22.3078	24.5278	38.6606	31.3196
SiLRR-RLK3-33	33.2282	27.357	34.3062	1.50593	1.47981	1.82109	9.80186	7.61308	8.00255	2.88019	3.38946	3.84665	2.74327	2.36736	1.93171	3.80661	3.0768	2.83931
SiLRR-RLK3-10	28.2364	37.0609	29.1636	18.6211	19.2353	21.0816	18.9373	21.4478	20.2988	19.6518	18.4635	20.1608	18.9096	18.6161	18.7718	17.0015	16.904	15.6065
SiLRR-RLK4-12	29.6401	29.79	29.501	22.0809	22.7604	21.3007	8.3532	7.62824	8.92521	0.842943	0.700892	0.383859	5.85808	4.52553	5.00822	5.70615	8.33301	5.78533
SiLRR-RLK2-11	27.0874	28.2492	29.2351	24.6799	25.9873	27.9782	26.3847	28.8442	28.4246	12.0749	13.601	14.8626	26.8619	27.953	27.1962	11.0988	9.24197	9.17027
SiLRR-RLK10-7	27.2295	25.5979	24.4664	20.403	18.5108	19.1585	4.86168	5.56353	5.34559	0.718454	0.397622	0.826953	8.5511	9.43291	8.67677	34.3233	34.73	35.2759
SiLRR-RLK3-19	28.9879	27.2756	20.862	10.2397	11.5785	12.3966	8.34183	6.54839	8.13188	0.631782	0.699294	0.689641	10.6209	10.2477	10.172	4.76952	5.84074	4.94304
SiLRR-RLK9-20	24.8403	18.1289	28.0456	19.6562	19.0077	17.3764	1.06124	0.856591	0.775597	0.12722	0.461276	0.368057	2.15183	1.9331	2.6387	10.5326	8.88146	9.71029
SiLRR-RLK2-3	23.117	21.2619	22.515	16.1646	17.7552	16.6852	8.36333	7.69557	10.0127	13.8934	12.8389	12.5427	9.54138	8.38707	10.8493	12.1528	10.7285	10.9907
SiLRR-RLK6-3	24.0304	19.8151	23.0161	22.537	19.2045	21.1297	17.4811	16.6328	22.5082	115.385	166.907	147.746	29.5131	28.1854	31.4584	23.0101	24.6753	23.9792
SiLRR-RLK4-7	23.6854	20.2176	22.4034	30.6864	27.8966	30.968	1.96879	3.40301	2.97328	15.5627	7.12654	9.15609	22.8055	23.7446	20.7956	22.4502	14.1355	12.8997
SiLRR-RLK3-25	21.12	20.0024	24.1092	23.385	20.8858	22.2141	0.492209	0.190581	0.927572	0	0	0	7.37961	9.40804	8.47434	0.51092	0.77623	1.40112
SiLRR-RLK9-9	20.7749	16.9446	21.9491	50.6637	44.6224	46.8128	2.90361	4.78279	5.98806	4.18737	1.93165	0.918355	22.9971	21.3785	23.9845	0.611008	0.095755	0.291566
SiLRR-RLK3-22	18.9969	20.3528	17.7802	26.6773	26.1035	27.979	10.7328	12.1558	11.902	20.8393	14.5599	14.0781	10.7053	12.2594	12.5186	11.5379	11.3207	11.7768
SiLRR-RLK4-17	20.267	19.9092	16.639	14.6425	13.4414	15.5764	13.5699	11.5614	12.895	2.82634	2.5008	1.83952	3.91293	5.97402	5.39208	11.5642	15.6983	14.7133
SiLRR-RLK12-3	19.9934	17.5353	17.8759	7.42468	7.55107	6.32866	9.54393	7.6883	8.40299	5.74352	7.27894	7.00675	2.32867	2.38204	2.40271	1.98672	1.19778	1.21992
SiLRR-RLK2-4	19.78	17.9941	17.1749	24.8134	32.7887	27.6369	82.5557	84.3965	83.7809	2.18522	2.07099	1.94469	34.2087	35.459	34.2991	3.11451	1.21676	1.80073
SiLRR-RLK10-1	17.7245	19.5761	17.6213	16.6978	14.0575	16.0691	13.6889	15.1929	13.6769	22.2243	20.2695	18.3137	14.3788	13.5718	16.708	17.9916	18.8164	21.0456
SiLRR-RLK9-3	17.4432	17.6276	18.8014	4.6909	4.39649	4.99381	4.84464	3.9633	4.95936	7.68419	8.25179	6.91079	17.9307	18.9332	17.603	4.17083	4.46678	5.62576
SiLRR-RLK9-19	17.2341	15.4672	20.6537	35.771	33.2063	40.3054	1.80112	1.67218	1.50599	0.539154	0.159194	0.378438	9.89348	8.34772	8.85607	4.25115	4.29534	4.58721
SiLRR-RLK8-3	16.1843	19.4828	16.4823	19.449	17.831	18.3507	2.19485	3.19129	3.92489	0.250845	0.403332	0.029644	3.79314	3.28795	2.17013	1.71403	1.81628	1.33251
SiLRR-RLK9-7	18.4133	13.8193	18.9576	8.84679	9.25905	9.36813	1.58008	1.97599	1.79211	0.538342	0.189593	0.487151	5.00737	4.74043	4.69869	9.73443	8.50765	9.60681
SiLRR-RLK4-26	18.0934	16.0811	16.9013	3.15323	3.64718	5.22894	2.00299	2.54972	2.62743	29.8399	29.0565	27.3867	14.5252	13.9996	12.8825	15.4567	10.4861	11.6365
SiLRR-RLK9-15	15.6012	21.3785	13.7309	12.935	10.5503	10.7523	4.8671	6.38514	6.2924	5.84083	5.83997	5.83121	2.79011	2.99792	1.75736	4.31386	6.82304	5.46688
SiLRR-RLK3-23	17.6327	14.8567	17.5925	12.64	13.2799	11.7645	6.94704	6.4731	8.91162	6.51208	6.69768	7.53996	7.82832	7.66042	7.27024	11.718	8.66168	10.2747
SiLRR-RLK9-16	17.049	14.825	17.8267	22.2817	20.2497	20.1238	7.20954	7.88934	9.95261	3.83257	2.22844	2.12157	16.1565	13.8623	14.0976	8.80694	8.28447	8.38421
SiLRR-RLK3-11	17.2048	14.0106	17.3806	26.5417	24.0031	27.3704	22.0755	23.5856	27.991	11.6699	5.95917	5.53901	19.4639	18.4767	19.7689	34.642	36.1978	36.0402
SiLRR-RLK10-2	17.232	15.7719	15.3444	15.048	16.5778	13.4544	17.5864	17.3254	19.9878	1.06114	1.50308	1.07505	28.811	29.4302	28.483	14.3527	14.8328	13.9263
SiLRR-RLK4-4	16.6799	16.061	14.6326	14.7751	14.51	16.009	0.258032	0.324139	0.34691	0.594116	0.204818	0.23705	1.04398	2.20237	2.26136	2.4406	3.68447	3.78187
SiLRR-RLK8-2	14.5966	15.6109	15.5246	15.2802	13.4427	13.9812	12.639	12.9688	13.594	67.0546	83.0473	74.8112	21.08	23.7875	24.0209	14.8529	13.455	14.7982
SiLRR-RLK12-4	15.5012	17.3943	11.5743	11.0557	12.3025	12.7861	10.7485	10.5492	9.83738	10.5731	10.6901	11.3205	9.76319	9.6403	8.34167	4.55518	5.84934	5.11738
SiLRR-RLK9-11	14.284	15.2892	14.7379	6.8619	7.24403	6.38427	5.49571	5.63028	5.31826	7.89931	9.8344	10.8104	31.5237	33.4261	30.4935	20.4	18.3127	18.0664
SiLRR-RLK7-2	15.5259	14.0426	14.5649	19.1551	20.1615	19.0797	1.18616	1.18749	1.29581	0.206629	0.037874	0	3.95309	3.27378	3.92212	21.101	36.3032	28.2043
SiLRR-RLK8-6	13.2825	16.0406	14.1722	43.8037	41.4922	41.1949	18.6238	20.2356	19.6685	36.0794	30.2453	30.2729	26.9241	27.6949	27.9988	11.5273	10.4216	9.13716
SiLRR-RLK4-19	14.0141	16.3245	13.0599	14.3281	12.563	14.079	3.65098	2.792	4.87692	8.31598	3.52852	3.49052	7.75525	7.87246	7.62107	31.7978	26.6382	25.946
SiLRR-RLK4-33	15.7133	13.1548	14.1531	13.6088	13.2679	16.1514	7.1281	7.12535	8.60729	5.89886	4.95841	5.48924	20.1152	21.3696	20.7458	18.3271	15.8176	16.4412
SiLRR-RLK10-8	14.5505	11.9285	15.177	13.3058	14.194	14.3151	0.936176	1.40975	1.33782	0.611722	0.674823	0.710209	4.61658	4.13734	5.18392	4.83803	4.42522	3.52831
SiLRR-RLK9-25	14.5728	16.4636	10.4663	5.59298	7.09121	6.46615	7.19391	9.07103	10.4151	9.57586	9.09887	9.84146	6.43713	5.7579	5.10476	8.36137	10.2645	11.4734
SiLRR-RLK9-28	13.9947	12.76	14.4844	9.62387	7.90969	7.74872	3.3138	4.20717	4.2898	30.711	39.143	32.5685	11.2675	10.3204	10.2	22.8246	20.8923	21.6012
SiLRR-RLK3-21	13.7429	12.2797	13.8594	8.59111	10.2643	10.7083	22.9845	22.9883	24.3007	0.331258	0.336153	0.040369	16.0102	14.9636	15.3706	60.5901	78.4691	71.9852
SiLRR-RLK9-29	12.826	10.0901	15.9749	12.042	10.2431	10.8551	12.1387	14.2663	12.5184	2.03947	0.966282	0.827598	7.65895	6.23834	8.28863	22.2941	24.2882	21.2765
SiLRR-RLK7-1	14.8916	13.0727	10.8412	6.77925	6.95166	8.21087	5.44354	5.16699	7.2676	9.07355	10.6698	9.51555	4.20717	4.3244	4.34732	6.17728	4.59198	5.23947
SiLRR-RLK4-10	13.2145	12.9105	11.8185	8.18639	6.82166	7.84852	1.71343	2.2025	2.62408	0	0.044253	0.041612	4.06211	2.92392	3.92586	12.6168	17.0941	16.6768
SiLRR-RLK12-1	13.6915	9.47407	13.1268	25.061	24.8585	23.347	17.9418	19.1639	22.9104	0.641373	0.246526	0.440486	21.4648	26.4721	22.8925	3.69723	4.03708	4.95625
SiLRR-RLK10-9	12.0955	11.0016	11.5242	13.7894	11.6437	12.5333	4.65819	6.27239	5.23011	4.35712	2.60742	2.19992	9.87601	8.52774	6.80934	30.1246	30.6561	32.6347
SiLRR-RLK1-1	11.9643	11.2626	11.025	11.4641	11.0579	12.031	15.8491	14.1785	14.774	9.09076	7.06837	7.42672	12.1603	11.5804	11.1213	21.1086	21.5705	21.2266
SiLRR-RLK2-7	12.5717	10.3133	10.1132	2.12426	2.08769	1.69718	1.48631	2.39525	2.31852	0.26045	1.48127	0.735076	3.81625	3.38239	3.86794	21.1151	34.8038	31.0812
SiLRR-RLK12-5	8.58179	14.4598	9.87454	1.91889	2.14772	2.11831	5.4351	6.98189	5.49571	4.75456	4.1255	4.16829	4.87664	4.57295	5.21991	2.10341	4.49303	2.70009
SiLRR-RLK4-8	12.1528	10.0746	10.6153	14.7842	12.63	14.4878	1.76271	2.04488	1.86567	5.44687	5.42927	5.46735	20.3333	17.5043	17.7487	18.4976	18.9226	21.3549
SiLRR-RLK7-5	12.1189	8.345	11.4333	6.00197	5.09508	5.45873	8.33011	10.4699	10.1978	18.9585	27.2354	24.2412	11.3539	11.2924	10.6208	7.05838	7.92855	7.46711
SiLRR-RLK9-18	11.8418	8.51291	11.1904	0.760091	0.815199	1.08402	0.902611	1.38941	1.0512	1.57024	1.92387	1.08385	7.07123	6.52065	6.83265	0.890688	1.40331	0.733864
SiLRR-RLK4-35	10.3262	10.9552	10.0122	8.77387	9.66915	8.91014	4.87162	4.2461	4.31845	0.895332	0.450214	0.693959	6.82755	6.9454	5.42286	25.0485	23.2799	22.8628
SiLRR-RLK11-5	9.95263	8.74315	11.9733	0.173516	0.120711	0.585004	0.268794	0.318041	0.432466	0.181917	0	0.093492	1.19337	0.595479	0.6129	0.191965	1.07345	0.540811
SiLRR-RLK4-34	9.95417	10.1246	9.31767	6.4868	4.98337	5.92483	1.8594	1.22697	1.26496	1.33153	0.713767	1.02632	7.78354	7.09624	3.98786	5.4364	3.30653	6.35924
SiLRR-RLK10-4	8.7739	7.47122	10.1307	8.71911	11.193	9.70659	19.093	17.5441	21.7323	1.4186	1.12834	0.704036	42.3918	39.6164	42.1476	68.1773	82.333	82.3918
SiLRR-RLK4-24	9.22045	6.25287	10.6326	9.44386	10.7359	9.34103	0.247687	0.86796	0.530935	0.569788	0.716612	0.571592	1.1569	1.73554	2.16096	15.3221	20.3404	20.9858
SiLRR-RLK4-18	8.49913	8.10667	9.28269	9.53851	8.73494	9.08909	1.62861	2.86227	2.55168	1.10893	2.07696	2.18467	3.09972	2.46867	2.29595	14.6764	14.8127	14.672
SiLRR-RLK6-1	9.88102	7.43852	8.50791	3.9798	4.64818	3.57969	0.862315	1.27352	0.913144	1.02493	1.13662	0.726785	1.76447	1.82109	1.67039	4.83016	3.82607	3.56292
SiLRR-RLK2-2	8.62951	8.6462	6.78318	12.3504	10.7164	12.8756	2.24895	4.83655	3.8703	11.7737	14.5078	18.8158	6.87707	8.03124	8.48437	8.01552	7.90524	8.18782
SiLRR-RLK12-8	8.3478	8.1532	6.47577	7.91549	8.77853	8.99684	0.553033	1.47008	1.5296	0.541474	0.442491	0.506027	0.495162	0.726614	0.654194	1.58945	1.57883	1.79772
SiLRR-RLK9-23	10.0654	6.44134	5.64208	5.09794	3.61974	3.29758	0.117564	0.290777	0.575937	0.062699	0	0.219308	1.07217	1.32683	1.24321	1.27487	1.19112	1.51974
SiLRR-RLK2-6	6.3249	7.64686	7.83145	12.4903	13.4731	11.6374	18.289	20.6571	18.8655	1.85938	2.72276	1.99817	9.09263	8.72294	9.54862	12.6142	11.7689	11.8871
SiLRR-RLK4-21	7.69775	6.6075	7.32002	3.37636	3.80806	4.61217	3.58166	3.11774	3.46703	4.63652	11.9113	14.5949	1.37718	1.59161	1.33198	6.89418	7.28687	5.44239
SiLRR-RLK11-12	8.28207	5.28796	7.27448	0.124648	0.198707	0.158199	4.16952	2.66957	4.22326	0.028653	0.060599	0.128857	0.5147	0.587831	0.462458	0	0	0
SiLRR-RLK4-2	5.45128	6.60191	7.1231	37.8213	40.1472	37.1539	7.36326	5.59994	8.16043	2.26054	0.93606	1.27992	9.10319	6.88219	7.35616	8.55333	7.53607	4.97353
SiLRR-RLK11-11	5.34049	7.03104	6.48329	0.156067	0.351219	0.319131	2.62572	2.77762	2.80661	0.297824	0.87716	1.36251	2.06761	1.25585	1.27031	0.283312	0.10672	0.089139
SiLRR-RLK2-9	5.33365	6.47457	5.89003	5.98602	4.59569	5.10983	4.50376	4.17951	4.56834	5.0972	3.43291	4.14754	2.37073	2.1397	3.58723	7.32619	8.52321	6.9844
SiLRR-RLK4-28	7.42233	2.84783	6.91355	7.67829	8.16443	7.29503	0	0	0.042342	0.308155	0.486034	0.526557	0.393268	0.141728	0.517394	10.383	11.2164	11.1607
SiLRR-RLK4-25	4.95667	5.29033	5.81198	12.5565	13.8811	16.2405	0	0.118953	0.044393	0	0	0	0.959689	0.805462	0.926495	17.7505	22.5237	23.6869
SiLRR-RLK4-13	5.13767	4.41248	5.67575	4.56412	5.71523	5.55445	2.53778	3.05356	3.74352	1.34967	0.325058	0.606616	1.92092	2.15396	2.14473	9.68453	10.8716	11.44
SiLRR-RLK7-4	5.23801	5.56728	4.36531	3.25914	5.07475	3.81904	2.54351	2.73798	2.66828	5.18915	4.64895	4.55871	2.66156	3.03423	3.63634	10.2323	9.45716	11.5946
SiLRR-RLK3-24	4.90172	4.49644	5.72007	5.39011	4.19524	4.08925	0	0	0	0	0	0.041843	0.55166	0.468118	0.865252	30.0301	39.2767	38.2731
SiLRR-RLK3-18	5.25392	4.95408	4.73991	2.87549	4.10952	3.22972	1.74797	2.33893	2.4283	1.98202	1.45006	1.46349	3.05476	3.06245	3.09435	6.00037	4.9396	6.09828
SiLRR-RLK9-4	4.6374	5.07645	4.26885	1.88783	1.45034	1.96128	8.13846	6.9523	8.73537	3.79315	4.34707	5.41601	4.11858	3.80813	4.09736	0	0.020525	0
SiLRR-RLK11-21	4.36512	4.48366	4.28787	2.04528	1.28256	1.77325	0	0.137472	0.375203	0.070059	0	0	0.076971	0.011128	0.0188	0.077696	0.098194	0.109357
SiLRR-RLK7-3	4.0063	4.95045	4.13019	1.97409	1.72748	2.2732	3.43213	4.28665	3.38453	3.331	2.44765	1.96778	1.64322	1.48741	1.67444	1.73049	1.81851	1.4269
SiLRR-RLK11-19	5.07628	4.05598	3.18676	1.91253	2.25563	3.07229	0.344036	0.13777	0.192108	0	0	0	1.83792	1.64655	3.16608	0	0	0
SiLRR-RLK8-1	5.27586	2.81414	3.99237	0.156964	0.131267	0	0.260088	0.290968	0.326272	1.16003	1.03484	0.566862	0.373256	0.51138	0.668317	0.079354	0.053488	0.119136
SiLRR-RLK12-13	3.26388	4.44446	4.06273	5.14393	4.54803	5.78316	15.4344	17.716	18.3686	9.33725	5.05871	5.62249	5.25388	6.71329	6.40953	4.2861	3.43982	3.37791
SiLRR-RLK12-16	4.81152	3.74379	3.18472	5.56455	8.99799	6.27723	2.37973	1.30883	2.16257	4.20768	1.86032	2.49257	2.64414	2.42535	0.874764	1.00624	1.12645	1.4001
SiLRR-RLK3-2	3.65906	4.06825	3.46251	2.32439	3.38015	2.73746	11.5591	11.5383	10.1433	8.95379	14.8561	11.4424	5.50545	5.20639	4.94229	19.7139	27.221	25.8959
SiLRR-RLK6-2	3.52948	3.99909	3.53592	2.11009	1.98206	1.75433	2.19642	2.01181	2.59276	1.06814	0.377557	0.48598	1.20341	1.70482	1.11105	16.6841	14.7393	16.4651
SiLRR-RLK12-15	5.20096	2.88555	2.85004	0.948483	0.222962	0.317742	0.436324	0.320207	0.360097	0.309738	0.485025	0.373086	0.507914	0.314076	0.310655	2.5167	2.30294	2.46729
SiLRR-RLK2-12	3.57822	3.15285	3.94742	0.636931	0.55077	1.16195	0.16142	0.687933	0.102533	5.9101	14.7869	17.5152	1.56524	1.17188	1.16695	7.1795	8.70205	7.65882
SiLRR-RLK4-14	2.9081	5.44927	2.20023	3.75343	4.18409	4.7004	1.3875	1.28893	2.60961	4.99307	3.98483	3.18812	1.66504	1.43141	1.99892	3.66962	4.09105	4.87282
SiLRR-RLK11-18	2.82025	3.36249	4.1457	0	0	0.116323	0.361164	1.08224	0.720426	0.185641	0.036345	0	0.017134	0.086435	0.157468	0	0.097151	0
SiLRR-RLK11-22	3.54718	3.95095	2.65357	2.9655	2.96952	2.72286	0.554346	1.13371	0.686987	0.044481	0.03921	0.088907	0.270493	0.311872	0.539227	0.399445	0.062412	0.023298
SiLRR-RLK9-24	3.64856	2.66997	3.75684	5.82176	5.6737	5.17839	0.68239	0.795638	1.16141	0.03896	0	0	3.71094	2.73641	3.44378	44.0382	42.5274	42.4672
SiLRR-RLK11-17	4.34771	2.75193	1.7382	4.11528	3.67893	4.84464	180.186	192.656	198.3	1.41037	1.16784	1.18475	45.2241	48.8573	48.8829	0.02773	0.233022	0.130102
SiLRR-RLK11-16	2.41354	3.17256	2.59184	0.079427	0.083377	0.242378	0	0.074137	0.082633	0	0	0	0	0.039532	0.065196	0	0	0
SiLRR-RLK4-31	2.40339	2.62381	2.58528	3.65737	4.48449	3.60097	1.10563	1.44959	1.2405	1.43191	0.549095	1.18237	1.5695	1.08948	1.25928	13.5867	17.0486	15.4037
SiLRR-RLK4-1	2.31569	1.67279	2.49392	3.17718	2.06245	2.22182	4.26742	4.7053	5.35768	0.224954	0.079842	0.099711	2.18704	2.64982	2.09496	16.557	17.6999	15.4926
SiLRR-RLK3-29	2.6922	1.78249	1.97264	5.58926	7.28621	6.46247	10.8729	9.01411	9.21231	22.8623	20.5519	23.76	5.82517	5.22913	6.13995	5.54839	3.35044	3.52261
SiLRR-RLK9-2	2.13925	2.00467	1.20558	0.840642	0.584091	0.826408	1.7584	1.64189	2.20755	1.05447	0.505192	1.23252	3.12577	2.65849	2.56407	0.779497	1.29371	1.41279
SiLRR-RLK4-9	2.4204	1.13857	1.69053	1.57327	1.49235	1.4292	0.482792	0	0.329078	0	0	0	2.10373	2.40102	1.89248	0.737528	0.286422	0.958298
SiLRR-RLK12-12	1.13768	2.04307	1.25166	3.68368	3.70622	3.16917	16.3818	14.1938	16.4758	15.6879	16.237	15.4113	0.704425	0.798555	0.964484	0.288684	0.171408	0.206721
SiLRR-RLK10-3	1.34103	1.80313	1.15111	8.65091	9.23984	8.73826	1.0269	1.23299	1.50337	5.3145	3.08198	3.78443	32.0892	30.751	29.0625	53.0573	58.0313	55.6791
SiLRR-RLK12-10	2.29944	0.626737	1.06832	0.312595	0.22716	0	0.501554	0.368809	0.415353	0.338583	0	0.0798	0.029682	0.206339	0.061266	3.91356	5.86242	4.82657
SiLRR-RLK12-9	1.4755	1.30468	1.12576	0.06197	0	0.095937	0	0	0	0	0	0	0	0	0	6.28121	7.13204	7.64901
SiLRR-RLK11-10	2.75779	0.86177	0.127643	0	0	0	0	0	0	0.742542	0.499699	0.39485	0	0	0	0	0	0
SiLRR-RLK9-12	1.60129	0.801995	1.07594	0.542697	0.793851	0.418146	0.452464	0.076937	0.034301	0.059722	0.188936	0.109323	0.263657	0.207945	0.625438	1.40148	0.03734	0.436686
SiLRR-RLK2-5	2.08848	0.46394	0.912082	0.472164	1.35636	1.0929	2.54059	1.26002	0.952387	0.328052	1.04043	0.201716	1.903	3.19918	2.35375	4.02984	1.88239	1.86619
SiLRR-RLK4-32	0.837888	0.926636	1.50989	0.372119	0.746842	0.704378	7.31802	6.01667	5.6244	0.529609	1.12578	0.525587	5.97647	4.74666	5.5273	2.56461	2.23419	2.87535
SiLRR-RLK2-1	0.684069	0.501888	1.91061	0.209233	0.990822	0.155195	0.852702	0.128983	0.108991	0.154206	0.150248	1.75567	0.75771	0.426765	0.140488	1.94609	0.658215	0.670513
SiLRR-RLK12-2	1.75346	0.407062	0.765779	0.653415	0.405412	0.950589	0.366499	0.281333	0.494872	0.444226	0.384946	0.128767	0.87248	1.05352	1.00186	10.912	18.1995	13.0836
SiLRR-RLK11-14	1.13098	0.944172	0.758906	0.290259	0.286804	0.782184	0.191569	0.109294	0.040606	0	0	0	0.194959	0.091144	0	0	0	0
SiLRR-RLK11-13	1.16359	0.423949	0.597766	1.25346	0.964636	0.840627	1.12529	1.46088	0.839996	0.135457	0	0.252611	0.081032	0.20199	0.118754	0	0.034458	0
SiLRR-RLK11-8	0.623081	0.656585	0.724122	0.524674	0.585523	0.568059	0.953344	1.28029	1.21912	2.86544	2.09146	2.53231	0.798431	1.09504	2.0176	4.43062	3.65924	5.29064
SiLRR-RLK9-22	0.604434	0.544518	0.809172	10.5746	9.49188	8.98448	3.14386	2.63907	3.54368	2.45996	4.11335	3.01129	7.04766	5.05393	5.52698	0.099345	0.083797	0.062215
SiLRR-RLK12-7	1.04741	0.033278	0.743815	0.033937	0.035625	0	0	0	0	0	0.032449	0	0	0	0	5.57768	8.21508	8.29364
SiLRR-RLK11-1	0.403594	0.703881	0.577657	3.02383	3.54637	3.64016	7.79417	8.47466	7.88391	6.56424	8.89382	6.75649	2.54324	1.82578	2.29471	3.77939	1.77613	2.43695
SiLRR-RLK4-16	0.722209	0.348483	0.422145	0.254457	0.372711	0.739209	0	0	0	0.940579	1.52043	3.52196	0	0	0	0	0	0
SiLRR-RLK4-5	0.532341	0.224551	0.560394	2.00132	1.78173	1.25258	0.089558	0.369063	0.283634	1.62247	0.702538	0.412332	7.97546	8.53505	7.39351	16.799	18.5426	18.4177
SiLRR-RLK11-15	0.607838	0.131952	0.426048	3.79012	3.5473	3.29969	2.39122	2.44931	2.21956	5.24745	5.86446	7.15134	2.00531	1.52522	1.71053	0	0	0
SiLRR-RLK11-2	0	0	1.12881	6.72455	0	0	16.7919	16.428	18.4906	0	0	3.3027	5.23395	3.7041	2.8609	0	0	0
SiLRR-RLK8-4	0.27546	0.432569	0.163467	0.027612	0.086569	0.225225	0.081314	0.128692	0.057261	0.149713	0.158228	0.099801	1.49132	2.07429	0.978478	5.29009	5.97701	5.27422
SiLRR-RLK3-20	0.100665	0.419934	0.345442	0.676576	0.088904	0.509343	0.046885	0.316687	0.048862	0.083226	0.073339	0.037556	0	0	0	0.174751	0.241337	0.133316
SiLRR-RLK12-11	0.244374	0.145496	0.108048	0.771202	0.990397	1.21581	22.7654	21.8719	26.7685	0	0.032025	0.027617	1.82336	2.7651	2.30483	0.101599	0	0.062709
SiLRR-RLK10-5	0.237139	0.03118	0.190403	0.031693	0.166233	0.032435	0.228074	0	0.16541	0	0.091211	0.057563	0.308219	0.252802	0.077592	1.56986	1.58746	1.65689
SiLRR-RLK11-6	0.352655	0.081843	0	0	0	0	0	0.062388	0.243555	0.150985	0.032007	0	0.033196	0	0	0	0	0
SiLRR-RLK4-20	0.172251	0.106673	0.100433	1.29927	1.35246	1.71581	0.531272	0.955579	0.878599	0.319763	0	0.147781	0.870084	0.704517	0.746499	5.12059	3.83011	5.0552
SiLRR-RLK11-20	0.182462	0.034001	0.159794	0	0	0.123675	0.068076	0.160856	0.108224	0.031405	0.16577	0	0.104199	0	0	0.068835	0.02954	0.131592
SiLRR-RLK10-6	0.101124	0.094303	0.059093	1.14706	0.784653	0.450982	0.55878	0.675739	1.30594	0.343981	0.459055	0.096638	2.46807	2.43077	2.48768	57.0214	61.1692	56.6816
SiLRR-RLK11-7	0.045526	0.063542	0.079634	0	0	0	0	0.080378	0.044944	0	0.082612	0.078204	0	0	0	0.131042	0	0.040987
SiLRR-RLK12-6	0.049244	0.09103	0	0.217237	0.35885	0.215762	0.06116	0.2995	0.259064	0.084643	0	0.028197	0	0.061191	0	0.093866	0	0.059112
SiLRR-RLK11-9	0.085041	0	0	0	0	0.03882	0	0	0	1.48214	1.01997	0.685825	0	0	0	1.1001	1.24147	0.898583
SiLRR-RLK3-6	0	0.042683	0	0.092649	0	0	0	0	0	1.28279	3.7186	6.16267	0.04744	0.044423	0	0.230852	0.509984	0.547684
SiLRR-RLK3-9	0.041627	0	0	0.039501	0	0	0.193488	0	0.158217	2.11063	6.46301	8.59633	0	0	0	0	0	0.187134
SiLRR-RLK4-11	0	0	0	0	0	0	0	0	0	0	0	0	0	0	0	0	0	0.169802
SiLRR-RLK4-30	0	0	0	0.450766	0.984916	0.750721	0	0.045899	0	6.40766	18.9658	20.4662	0.147114	0	0.116622	7.54711	5.36252	7.39617
SiLRR-RLK4-22	0	0	0	0	0	0	0	0	0	13.2679	34.9739	48.4326	0	0	0	0	0.039914	0
SiLRR-RLK12-14	0	0	0	0	0	0	0	0	0	0	0	0	0	0	0	2.14772	0.919259	2.40436
SiLRR-RLK4-36	0	0	0	0	0	0	0	0	0	0	0	0	0	0	0	0	0	0
SiLRR-RLK4-6	0	0	0	0	0	0	0	0	0	3.74853	13.5491	21.8837	0	0	0	0.133538	0.75168	0.455763
SiLRR-RLK3-31	0	0	0	12.6646	0	0	0	0	0	0	0	0	0	0	0	2.93269	7.05004	0
SiLRR-RLK4-27	0	0	0	0	0	0	0	0	0	0	0	0	0	0	0	0.774018	0	0.722651
SiLRR-RLK8-5	0	0	0	0.217754	0.025502	0	0	0	0	2.40196	0.971326	0.898096	0	0	0	15.4597	14.871	15.5471
SiLRR-RLK4-3	0	0	0	0	0	0	0	0	0	3.07239	8.42557	13.2625	0	0	0	6.95534	1.8948	4.17179
SiLRR-RLK3-34	0	0	0	0	0	0	0	0	0	0	0	0	0	0	0	0	0	0
SiLRR-RLK11-4	0	0	0	0	0	0	0	0	0	0	0	0	0.530476	0.711653	0.686717	0	0	0
SiLRR-RLK11-3	0	0	0	0	0	0	0	0	0	0	0	0	0	0	0	0	0	0
SiLRR-RLK3-13	0	0	0	0	0	0	0	0	0	1.26984	5.82631	7.03876	0	0	0	0	0	0
