# Supplementary material for: Comprehensive analysis of sesame LRR-RLKs: structure, evolution and dynamic expression profiles under Macrophomina phaseolina stress
Source: Front Plant Sci. 2024 Feb 12;15:1334189. doi: 10.3389/fpls.2024.1334189 (PMC10895033; doi:10.3389/fpls.2024.1334189)
Supplement: Supplementary Figure 1 — Statistics of SiLRR-RLK genes regulated by TFs (Genes with TF binding sites were considered to be regulated by TFs). [file DataSheet_1.zip › Supplementary Table 7.xlsx]

## Sheet: Supplementary Table 7
Supplementary Table 7. Expression profiles of SiLRR-RLK genes in seed development of S. indicum var. ‘Wanzhi No.2’
Gene ID	S1_seed1	S1_seed2	S1_seed3	S2_seed1	S2_seed2	S2_seed3	S3_seed1	S3_seed2	S3_seed3	S4_seed1	S4_seed2	S4_seed3
SiLRR-RLK1-1	12.8196	10.1626	9.03563	7.15344	9.94517	7.38709	6.50247	7.88004	7.42433	6.69046	7.75441	6.17705
SiLRR-RLK2-1	0.357952	0.493974	0.810332	0.877966	0.713544	0.056934	0.168523	1.22171	0.344699	0.303576	0.906972	0.321035
SiLRR-RLK2-2	11.3991	8.68826	11.8353	11.7374	12.3113	13.0832	4.68615	6.08082	6.15855	3.06255	4.7901	2.94478
SiLRR-RLK2-3	9.73848	8.35048	10.3318	10.501	10.4585	10.4419	4.28283	4.76976	5.07593	3.87555	4.58711	2.70321
SiLRR-RLK2-4	24.6973	20.4921	15.7173	8.81671	15.6953	7.5975	0.275389	0.729927	0.761622	0.661849	0.723692	0.324842
SiLRR-RLK2-5	2.18637	8.00323	9.64591	2.60744	2.61163	4.06276	0.781884	1.08717	0.70438	0.249391	0.660673	0.367471
SiLRR-RLK2-6	6.13102	5.02195	7.88575	8.74772	7.35829	10.3523	11.9337	14.0795	10.3688	4.81097	7.97087	4.11587
SiLRR-RLK2-7	20.1578	23.3962	10.5514	6.08451	14.5439	4.36158	12.5002	18.3223	11.7302	8.5606	13.571	4.37722
SiLRR-RLK2-8	16.7519	17.5838	19.5032	22.47	19.6843	21.5493	4.41123	6.81499	5.64192	4.66829	4.93708	3.22255
SiLRR-RLK2-9	5.2592	4.25339	5.08252	4.97804	5.42237	4.71813	1.30537	2.50721	1.71513	1.12679	1.04748	0.822634
SiLRR-RLK2-10	8.72813	5.17015	5.71147	4.44887	6.14281	4.74883	10.0076	10.8652	9.73979	2.78653	4.7394	5.35708
SiLRR-RLK2-11	6.75806	4.52575	8.69651	9.59956	8.56601	9.73098	2.78458	2.98865	2.82422	0.671575	1.33702	0.098866
SiLRR-RLK2-12	3.38509	3.15314	2.3594	2.25664	2.8978	1.68811	5.26615	6.03315	5.73896	2.56053	3.39618	1.69781
SiLRR-RLK3-1	89.4203	106.808	116.269	131.268	122.147	144.286	38.4717	36.3445	41.9876	33.5106	26.0022	28.1351
SiLRR-RLK3-2	15.3069	20.8364	13.017	11.0946	14.0832	7.90686	7.24227	10.6688	8.48147	4.69069	4.5279	4.36977
SiLRR-RLK3-3	30.9625	21.4485	36.3979	45.5027	39.0345	43.2266	9.47472	8.73109	9.17515	6.27334	7.48107	2.56242
SiLRR-RLK3-4	12.8922	8.19184	9.93106	9.65546	10.1554	9.28463	17.0494	21.2347	18.1323	7.16685	8.80539	6.58973
SiLRR-RLK3-5	9.24895	7.3784	8.59367	7.47771	8.47185	8.7582	7.28562	7.73714	7.03728	4.79388	4.67955	5.12744
SiLRR-RLK3-6	0.055584	0.019728	0.022486	0.065203	0.042345	0	0.08567	0.085655	0.332362	0.076223	0.08118	0.130968
SiLRR-RLK3-7	66.4155	76.7797	76.0325	78.2899	73.3757	70.2073	71.5343	74.1341	71.9478	46.7257	58.9134	53.1742
SiLRR-RLK3-8	11.2342	5.44074	7.16006	3.08848	7.40017	6.48045	1.80098	2.04471	1.56107	0.665282	0.897013	0.283815
SiLRR-RLK3-9	0.018811	0	0.075201	0	0.018249	0	0.023607	0	0	0	0	0
SiLRR-RLK3-10	15.6787	18.7119	18.3441	17.5409	15.679	15.8623	15.0432	13.8633	17.758	10.0369	10.4667	8.26511
SiLRR-RLK3-11	42.0226	43.2774	39.3944	36.3182	38.6202	32.0047	8.61082	13.191	7.52903	4.0922	6.20808	4.81733
SiLRR-RLK3-12	5.26514	2.94298	3.57875	2.83231	4.19146	3.63058	8.92761	13.1083	9.95828	9.29145	10.4929	5.94939
SiLRR-RLK3-13	0	0	0.02016	0	0	0	0	0	0	0	0	0
SiLRR-RLK3-14	4.91984	3.26049	3.05565	3.28276	4.51727	2.79944	1.6038	1.39131	1.86971	0.934436	0.902373	0.304495
SiLRR-RLK3-15	14.9588	9.29034	5.51053	3.15352	8.10628	2.93329	5.43952	5.79681	5.51002	1.56794	1.96051	2.64248
SiLRR-RLK3-16	56.7055	67.6441	59.4332	58.2718	57.7026	45.039	7.41867	7.74697	10.177	4.15763	4.70141	4.49644
SiLRR-RLK3-17	40.9108	35.6115	30.5836	32.4698	42.636	30.5736	1.7952	2.3102	8.62001	3.4375	0.794758	0.22439
SiLRR-RLK3-18	20.6457	14.6019	12.9992	13.3519	17.4847	13.4407	14.5864	18.1457	19.8935	6.21774	10.5099	7.22718
SiLRR-RLK3-19	17.1972	16.9508	11.7923	9.96043	14.4471	7.73862	6.51635	7.23755	6.36505	3.29798	4.46028	2.60655
SiLRR-RLK3-20	0.166879	0.064505	0.105848	0.205698	0.298482	0.231146	0.02733	0.0647	0.025039	0.022685	0.215231	0
SiLRR-RLK3-21	37.3232	21.2932	18.6191	11.0478	23.3347	10.2695	13.2624	21.6976	14.8959	3.14936	7.69532	2.3355
SiLRR-RLK3-22	13.3244	11.07	11.4515	10.6596	12.9706	11.9626	6.43538	8.41611	13.5977	7.93222	5.02727	3.76828
SiLRR-RLK3-23	13.5774	13.631	15.0789	15.1337	14.4264	14.3621	4.33527	3.98027	4.48262	3.24441	3.644	2.46104
SiLRR-RLK3-24	44.7315	41.252	34.5942	19.2043	28.4701	16.225	24.0441	36.4801	25.0401	11.4532	22.796	6.42669
SiLRR-RLK3-25	3.07622	1.88431	1.31365	1.04153	2.27299	1.14189	0.584162	1.0488	0.570065	0.307728	0.387806	0.116618
SiLRR-RLK3-26	32.0048	20.6466	40.669	48.6005	43.2879	40.6488	7.21383	8.12282	9.58917	6.27941	8.27955	6.56971
SiLRR-RLK3-27	2.96806	1.85409	3.64672	4.97873	4.49951	4.74414	0.324634	0.843273	1.86987	1.27233	0.58477	0.143842
SiLRR-RLK3-28	7.12285	6.08284	4.97578	5.05502	6.30945	5.13657	0.367143	1.05431	1.5557	0.666508	0.432146	0.172179
SiLRR-RLK3-29	11.8441	14.7856	12.1864	10.759	10.2767	8.36599	0.20875	0.286037	0.315584	0.094776	0.055796	0.046657
SiLRR-RLK3-30	19.9481	14.8197	15.2226	11.9789	14.2887	13.3862	20.4947	24.0439	26.1276	28.2097	31.8752	23.143
SiLRR-RLK3-31	0	6.54921	0	4.47268	10.3703	4.92506	1.1393	1.13599	1.62336	0	0.757618	0
SiLRR-RLK3-32	2.79927	2.91985	3.73868	3.48305	3.23935	3.79871	0.372976	0.5557	0.664762	1.60496	0.695555	0.278707
SiLRR-RLK3-33	1.8145	0.847544	1.55166	1.37631	1.41113	1.2568	0.414984	0.508269	0.47812	0.465992	0.403716	0.09151
SiLRR-RLK3-34	0	0	0	0	0	0	0	0	0	0	0	0
SiLRR-RLK4-1	10.5122	10.3297	9.79913	5.99048	9.33062	4.9622	2.73096	5.36969	2.02869	1.91792	2.68569	0.694273
SiLRR-RLK4-2	25.6495	21.8654	24.4219	21.7533	22.2487	19.7247	0.680778	0.975962	0.683765	0.438399	0.862134	0.1295
SiLRR-RLK4-3	6.85712	8.18059	11.1141	10.1969	8.51545	8.37603	10.4081	11.8693	10.1483	5.29485	6.33639	4.29597
SiLRR-RLK4-4	9.59263	4.97728	5.35029	2.33675	6.393	2.83218	0.667094	1.27066	0.560337	0.248957	0.302948	0.089239
SiLRR-RLK4-5	32.3329	21.9814	18.4397	10.2445	17.6113	7.32476	9.96017	16.9093	11.5864	5.95492	11.2266	2.68417
SiLRR-RLK4-6	0.081845	0.048326	0.083496	0.040856	0	0.023882	0.310289	0.409424	0.531961	0.514716	0.40687	0.283678
SiLRR-RLK4-7	21.5522	18.1531	36.3476	44.5104	36.0607	35.7564	4.72696	6.20417	4.21734	1.58081	5.10973	1.13594
SiLRR-RLK4-8	26.5533	21.4661	16.3923	13.1119	20.3083	12.4321	6.93019	9.40898	9.34449	10.3108	10.0222	9.10371
SiLRR-RLK4-9	1.30434	0.810353	0.762883	0.713026	0.861009	0.365937	0.185793	0.045976	0.071496	0.073827	0	0
SiLRR-RLK4-10	17.1191	10.7247	10.1386	7.13652	11.6024	6.10705	10.1816	13.5408	9.44893	7.2175	10.1883	6.18375
SiLRR-RLK4-11	0	0	0.064719	0.057193	0.209956	0.032113	0.06211	0	0	0.041706	0	0
SiLRR-RLK4-12	26.7183	17.4485	16.2019	8.07689	17.1235	8.94531	2.30671	3.83306	2.55839	1.39982	1.89838	0.450036
SiLRR-RLK4-13	17.3313	16.7896	15.164	11.3062	15.2223	8.08018	11.3981	8.11841	8.33813	4.60062	6.77827	3.22916
SiLRR-RLK4-14	2.15024	1.05128	1.5363	1.44324	1.74395	1.79481	2.61114	3.13771	2.74786	1.24513	1.99595	3.82943
SiLRR-RLK4-15	177.78	139.24	167.301	122.322	141.033	114.825	13.6067	22.1033	14.3811	12.1458	12.3205	9.47182
SiLRR-RLK4-16	0	0	0	0	0	0	0.135463	0.198065	0.156388	0.024171	0.120357	0
SiLRR-RLK4-17	19.1891	17.5198	14.6629	11.866	15.1473	10.4731	14.7844	16.7458	14.9368	7.88119	12.7493	8.7469
SiLRR-RLK4-18	23.5542	21.5403	19.1343	16.1041	20.0453	14.2697	7.68081	10.6884	7.91757	4.98958	5.97481	5.30138
SiLRR-RLK4-19	14.6308	9.90897	13.1002	6.17861	13.2162	9.88307	19.4571	21.8984	20.8263	10.7121	11.0607	5.4247
SiLRR-RLK4-20	6.0278	4.3671	6.2051	4.81571	6.08791	3.75682	1.76458	2.46956	1.36031	0.257384	0.90932	0.182276
SiLRR-RLK4-21	12.8669	12.6156	13.6196	12.9941	13.1424	12.9622	1.92634	2.59087	2.71864	3.68477	3.35704	6.48232
SiLRR-RLK4-22	0	0	0.02226	0	0.043291	0	0	0	0	0.022174	0.022808	0
SiLRR-RLK4-23	44.8962	24.8394	50.9733	20.4147	29.2719	48.5702	2.58749	4.10553	3.09153	0.695515	1.27761	1.72353
SiLRR-RLK4-24	11.6036	7.69419	5.51093	3.39773	6.35705	3.84849	0.530024	0.514244	0.194419	0.226144	0.252539	0.118994
SiLRR-RLK4-25	6.35197	4.74987	6.8209	4.73014	4.53782	6.8632	28.2245	36.4924	28.3469	14.586	23.942	14.4924
SiLRR-RLK4-26	7.92498	6.31102	15.0893	22.4435	17.5063	20.595	7.64921	6.02962	8.96921	3.91521	7.2839	2.21287
SiLRR-RLK4-27	0	0	0	0	0	0	0	0	0	0	0	0
SiLRR-RLK4-28	10.9061	5.94468	5.47613	2.72253	5.57985	3.61916	0.313598	0.316286	0.695918	0.227097	0.227704	0.096306
SiLRR-RLK4-29	37.6007	23.539	20.8275	13.5556	24.291	16.5718	8.25181	8.99303	7.13626	5.02887	6.68738	5.66862
SiLRR-RLK4-30	0.460385	0.374995	0.186569	0.243523	0.33159	0.25465	0.350993	1.29002	0.692685	0.198359	0.141594	0.053081
SiLRR-RLK4-31	5.71192	3.45089	4.37588	4.13885	5.24063	3.3115	5.28792	6.87574	5.38636	3.3001	6.4219	5.0525
SiLRR-RLK4-32	6.19078	4.98927	5.75215	6.09153	5.52213	4.8833	3.6147	2.16383	4.14051	1.18114	3.00127	0.448315
SiLRR-RLK4-33	16.7144	12.39	16.2433	15.6412	16.7767	14.8831	6.04439	7.00201	7.45405	5.29533	6.25037	4.73929
SiLRR-RLK4-34	11.3731	7.66947	7.05695	3.75244	6.71415	3.19934	0.34596	1.00086	1.04443	0.637298	0.613114	0.583769
SiLRR-RLK4-35	13.3891	10.0892	12.1107	9.15186	11.2819	9.37811	5.26768	6.44788	5.27395	2.95283	5.92115	2.23379
SiLRR-RLK4-36	0	0	0	0	0	0	0	0	0	0	0	0
SiLRR-RLK5-1	8.13843	6.2991	6.36369	5.36753	6.60022	4.98842	1.97509	2.56875	4.22819	2.88376	1.15703	0.662847
SiLRR-RLK6-1	3.37772	2.8444	3.97362	2.97343	3.41415	5.07862	1.47755	1.99825	1.47895	0.347958	0.565945	0.10552
SiLRR-RLK6-2	6.87645	4.93642	4.0593	4.27394	5.31237	4.92455	4.17871	5.98812	5.88803	1.39659	2.09448	0.373888
SiLRR-RLK6-3	56.4912	46.2236	42.1489	45.2395	52.777	39.3416	26.3517	35.0514	32.5078	25.5476	31.3297	26.4877
SiLRR-RLK7-1	2.20516	1.95307	2.99969	3.06423	2.91725	2.93577	0.362268	0.467633	1.16967	0.55191	0.40169	0.272015
SiLRR-RLK7-2	21.8877	23.2509	14.6728	10.3488	16.5966	11.9241	14.6055	14.9126	12.3068	4.7417	7.30244	4.50427
SiLRR-RLK7-3	0.825687	0.695069	0.738312	0.600432	0.725656	0.49544	0.632254	0.80973	1.12883	1.04641	1.13035	0.64392
SiLRR-RLK7-4	3.54896	3.57108	3.80026	3.43438	4.32769	3.86514	5.91684	5.97422	6.40411	4.09408	5.14482	3.90912
SiLRR-RLK7-5	3.4755	1.82938	2.33085	1.82611	2.8511	2.35372	1.67927	2.56761	3.38048	2.43273	2.26675	0.875446
SiLRR-RLK8-1	0.389173	0.085281	0.221067	0.171918	0.184221	0.12926	0	0.033648	0.016458	0.079627	0	0
SiLRR-RLK8-2	11.5352	10.6463	9.78462	9.01529	10.5864	7.51441	6.12326	9.33151	7.88751	5.52714	7.10106	3.06179
SiLRR-RLK8-3	3.14711	1.28482	1.26447	1.22626	2.35879	1.03103	0.893151	1.49468	1.2803	0.185121	0.658432	0.387976
SiLRR-RLK8-4	8.69163	4.76613	6.04623	4.79242	5.60143	3.13287	0.419625	1.203	0.435546	0.148165	0.352627	0.105725
SiLRR-RLK8-5	0	0.049756	0.219586	0.365297	0.212969	0.838904	1.57009	2.86138	1.88032	1.79363	2.96603	1.0353
SiLRR-RLK8-6	18.8382	15.2616	13.9295	9.50678	13.1395	10.4781	5.44739	6.72389	5.06961	3.06386	4.44493	2.44603
SiLRR-RLK8-7	11.8938	12.8432	13.9952	17.2953	15.2082	16.2456	4.12418	4.27476	4.87115	4.5295	4.76762	1.90934
SiLRR-RLK9-1	6.04588	2.7125	6.0432	2.78917	3.45566	4.49025	4.78031	8.49405	7.18654	2.33198	5.40938	1.18479
SiLRR-RLK9-2	7.56401	4.3763	3.92977	1.99761	4.87202	2.1635	0.731342	0.553266	2.41293	1.96559	0.189234	0.191331
SiLRR-RLK9-3	2.29268	1.22813	1.91862	2.50023	2.21188	2.58083	2.24579	2.86678	3.99804	2.74697	2.10433	1.67838
SiLRR-RLK9-4	0.339145	0.020678	0.054129	0.0778	0.139491	0	0.022616	0.008584	0.059235	0.017846	0	0
SiLRR-RLK9-5	4.73717	2.39051	3.47439	3.59874	4.57457	4.32737	0.840045	1.8321	3.78639	2.16214	0.665223	0.617698
SiLRR-RLK9-6	9.22125	7.90081	9.28266	9.78281	9.68381	7.92308	12.0319	10.6658	24.6336	16.5795	8.54274	13.8677
SiLRR-RLK9-7	9.95222	6.62734	8.09099	6.17082	7.58278	4.99395	0.135135	0.498848	0.216912	0.232873	0.206212	0.078177
SiLRR-RLK9-8	29.1726	17.628	18.4247	12.9152	19.6776	14.4866	20.6552	27.4955	21.6288	11.1113	14.3662	12.8647
SiLRR-RLK9-9	2.95832	1.0798	3.68431	2.31724	2.43602	5.33862	0.019396	0	0.050861	0.077017	0	0
SiLRR-RLK9-10	0.293817	0.113949	0.324116	0.352682	0.361832	0.589977	2.56214	4.38311	2.99753	2.71201	2.40645	2.10516
SiLRR-RLK9-11	8.17346	5.33415	6.81325	7.28554	6.75008	8.39052	2.17437	2.55767	2.73611	2.30761	1.80661	1.01106
SiLRR-RLK9-12	0.25278	0.253243	1.20783	1.53256	1.02234	3.02669	0	0	0.042844	0	0.032101	0
SiLRR-RLK9-13	4.74269	5.22881	1.58614	1.83357	1.84782	1.65709	2.69947	2.20499	2.80407	2.03931	1.8753	3.10811
SiLRR-RLK9-14	22.3973	20.7246	22.0351	24.9523	27.099	24.2154	13.1948	13.2308	16.0369	9.46898	9.63706	3.8662
SiLRR-RLK9-15	6.41349	2.50546	2.50387	2.40108	4.0866	1.8064	4.35186	4.227	4.5676	1.43036	1.98898	2.2021
SiLRR-RLK9-16	8.13266	7.12622	7.73857	6.58738	7.4872	7.78018	4.20415	4.75021	3.96849	2.17284	2.3827	0.774532
SiLRR-RLK9-17	5.03139	3.14316	4.17872	3.2173	4.35588	5.66909	24.7224	27.0371	25.0551	14.866	18.2375	12.14
SiLRR-RLK9-18	0.10187	0.033566	0.058578	0.099273	0.042369	0.016412	0	0.13775	0.24119	0.188872	0.074019	0.029493
SiLRR-RLK9-19	13.8154	10.1268	16.7139	10.503	12.3869	13.1516	1.27171	2.17646	0.769615	0.969405	1.27022	0.735329
SiLRR-RLK9-20	11.0409	6.55378	8.40224	5.16408	7.25678	8.72386	3.92834	4.27521	3.30764	1.31839	2.89843	0.743275
SiLRR-RLK9-21	20.6283	14.4688	11.0305	8.44181	15.2049	11.4406	3.70752	4.62049	3.7555	1.31916	2.04631	1.69697
SiLRR-RLK9-22	0.473959	0.543952	0.722492	1.04946	1.27723	1.19958	0	0	0.017006	0	0.015961	0
SiLRR-RLK9-23	4.77487	4.91011	1.7687	1.55581	3.15903	1.267	3.99924	2.94271	3.04529	1.07916	1.87086	1.53232
SiLRR-RLK9-24	11.2189	11.145	9.22798	6.17754	9.04927	4.60832	5.93857	8.39746	5.66938	0.920136	2.05183	0.7814
SiLRR-RLK9-25	2.02445	2.09821	1.14045	0.860218	1.33752	0.628045	2.43723	5.56469	2.7152	0.497959	0.794127	0.199118
SiLRR-RLK9-26	34.7819	21.7296	17.0771	12.9492	23.2762	9.04657	12.3661	22.2966	17.1575	7.26262	10.8527	5.46858
SiLRR-RLK9-27	1.51851	0.820332	0.717382	0.632926	1.00835	0.424309	1.56841	1.6251	2.22302	0.629831	0.928606	0.565496
SiLRR-RLK9-28	9.9469	5.60326	8.27481	6.51382	7.23095	6.06384	7.64447	8.47154	10.1266	5.83253	7.1511	4.86859
SiLRR-RLK9-29	16.7501	21.2987	15.9357	13.2636	15.8134	9.86937	3.87583	3.90971	3.53764	2.16874	2.49796	1.40243
SiLRR-RLK10-1	13.0447	12.1145	11.5133	11.2081	11.8694	10.5004	8.86182	7.74875	9.75542	7.26681	7.15648	6.17605
SiLRR-RLK10-2	69.0345	85.7332	65.3126	48.1108	62.4784	41.2628	8.13364	10.1368	9.78815	5.91423	9.20219	5.18399
SiLRR-RLK10-3	44.0488	39.1336	44.7806	42.3694	44.7207	39.175	36.7603	43.4601	37.4071	10.7837	22.3119	9.30405
SiLRR-RLK10-4	48.118	48.1	40.6131	34.417	40.582	35.5788	64.0462	69.0943	64.0972	30.051	40.0179	28.7128
SiLRR-RLK10-5	0.98269	0.531549	0.595108	0.586909	0.442648	0.454056	0.167396	0.246842	0.089381	0.135659	0.121587	0.086187
SiLRR-RLK10-6	47.0983	41.016	45.8334	44.1682	41.6277	33.4504	3.08462	5.85505	3.20436	1.88451	2.70351	0.766746
SiLRR-RLK10-7	32.7443	20.8163	18.5738	12.119	22.2212	10.3401	4.702	6.50527	4.68821	1.78106	2.89166	1.04834
SiLRR-RLK10-8	4.79868	2.9197	3.07458	2.14504	3.52167	3.51642	3.89387	4.9178	5.10422	2.62731	3.62567	2.58745
SiLRR-RLK10-9	28.5478	16.2918	24.4096	17.8762	23.5418	15.8187	4.07879	8.47896	4.90095	1.08818	2.08038	0.605919
SiLRR-RLK11-1	1.91144	0.984074	1.27433	1.78372	1.75161	1.89518	0.30313	0.377326	0.25813	0.413181	0.414881	0.156037
SiLRR-RLK11-2	0	0	0	0	0.699587	0	0	0	0	0	0	0
SiLRR-RLK11-3	0	0	0	0	0	0	0	0	0	0	0	0
SiLRR-RLK11-4	0	0	0	0	0	0	0	0	0	0	0	0
SiLRR-RLK11-5	0.134274	0.298376	0.017055	0.029557	0.022241	0	0	0.069411	0.085885	0.175053	0.023088	0.008772
SiLRR-RLK11-6	0.031883	0.017418	0	0.022583	0	0.071162	0	0	0.034477	0.0159	0.015603	0
SiLRR-RLK11-7	0.056102	0	0.061647	0.019957	0	0	0	0	0	0	0	0
SiLRR-RLK11-8	5.02735	3.32531	3.62584	4.36774	4.24292	5.03652	1.21543	0.790105	1.12895	0.522185	1.16653	0.265181
SiLRR-RLK11-9	0	0	0.911671	1.51916	1.27454	0.721125	3.40279	1.72125	2.35607	0.180527	0.52635	0.641527
SiLRR-RLK11-10	0	0.062656	0.018159	0.017657	0	0.020423	0	0	0	0	0	0
SiLRR-RLK11-11	0.890882	1.11633	0.859282	0.561361	0.789819	0.413364	0.353558	0.163813	0.230954	0.193053	0.060766	0.129726
SiLRR-RLK11-12	0.536618	0.43739	0.222603	0.185542	0.471233	0.323904	0.027891	0.061684	0.07993	0.052325	0	0
SiLRR-RLK11-13	0	0	0	0	0	0	0.02383	0.049378	0.443795	0.204863	0	0
SiLRR-RLK11-14	0	0	0.018544	0	0	0	0.023326	0.01818	0	0	0	0
SiLRR-RLK11-15	0.50721	0.062997	0.379187	0.344926	0.212865	0.304609	0.183766	0.442573	0.548767	0.47654	0.112382	0
SiLRR-RLK11-16	0.142848	0.085262	0.075673	0	0.163609	0.171202	0.023734	0.038784	0.041639	0.126952	0	0
SiLRR-RLK11-17	0.121946	0.069883	0.32065	0.361443	0.206547	0.17212	0.641558	0.501969	1.48368	0.804938	0.236721	0.074382
SiLRR-RLK11-18	0	0	0	0	0.035123	0	0.037541	0	0.026288	0	0	0
SiLRR-RLK11-19	0.035174	0	0.017546	0.017061	0	0	0.154263	0.017717	0.125846	0.05256	0.143762	0
SiLRR-RLK11-20	0.016396	0.037894	0	0.02096	0.032039	0	0.020723	0.016932	0.089409	0	0.03376	0.041915
SiLRR-RLK11-21	0.018297	0	0	0	0	0	0.022962	0.018695	0	0.171354	0.07435	0.221357
SiLRR-RLK11-22	0.06577	0.036498	0.011708	0.098024	0.073742	0.013262	0.117303	0.160289	0.163399	0.505883	0.077963	0.116224
SiLRR-RLK12-1	6.40926	2.96429	6.64973	3.87345	5.12291	4.95359	6.67708	7.56031	10.3009	5.15554	6.6301	4.52499
SiLRR-RLK12-2	1.59396	1.33289	1.77569	1.60779	1.4585	0.939698	6.38844	8.81558	6.85932	3.65464	6.601	2.77393
SiLRR-RLK12-3	2.05754	2.12062	2.45296	1.95406	2.35903	1.88017	0.213105	0.402645	1.03353	0.937891	0.305041	0.15157
SiLRR-RLK12-4	3.96269	2.93213	2.98374	2.75358	3.7923	2.33236	1.38771	1.9048	2.19874	2.09243	2.10705	1.10121
SiLRR-RLK12-5	3.44515	2.3806	1.76803	1.26382	2.02274	0.800421	1.69642	2.01696	2.63592	3.05568	2.63121	0.860316
SiLRR-RLK12-6	1.11119	0.229571	0.596501	0.428419	0.564307	0.614388	0.01842	0.030262	0.016332	0.044388	0	0.029913
SiLRR-RLK12-7	0.096339	0.055632	0.016181	0	0.038006	0	6.31364	7.57701	7.59927	6.27496	8.3662	3.54897
SiLRR-RLK12-8	0.891422	0.670761	1.87075	0.772303	1.24912	1.32482	1.34262	1.43516	1.24582	0.402669	0.529153	0.291217
SiLRR-RLK12-9	0.202349	0.034142	0.115078	0.370907	0.237958	0.480028	5.95866	8.25219	7.0596	6.51234	8.36188	3.29794
SiLRR-RLK12-10	1.63281	0.54019	0.480378	0.293656	0.921545	0.255987	2.15459	3.55094	2.62827	1.65674	2.28598	0.894507
SiLRR-RLK12-11	0.148685	0.054517	0.039868	0.061892	0.156881	0.018089	0.060052	0.138674	0.102928	0.031817	0.024366	0
SiLRR-RLK12-12	0.07635	0	0.075125	0.136958	0.085075	0.018141	0	0.049206	0.111776	0.015727	0	0
SiLRR-RLK12-13	6.65331	5.52951	8.30447	8.64695	8.37041	6.66377	0.99833	0.857215	0.839644	0.311557	0.36454	0.123369
SiLRR-RLK12-14	0.979007	0.516994	0.000558	0.000387	0	1.70533	0.479571	0.608496	0.76608	0.365529	0.101858	0.000161
SiLRR-RLK12-15	1.88066	0.544333	0.869601	0.374389	0.886841	0.408917	4.43365	4.87371	4.83958	1.85444	3.22471	1.15903
SiLRR-RLK12-16	2.94004	2.88329	2.79874	1.24159	4.52134	2.01496	0.278099	0.144107	0.509777	0.266021	0.271057	0.172341
