# Supplementary material for: Comprehensive analysis of sesame LRR-RLKs: structure, evolution and dynamic expression profiles under Macrophomina phaseolina stress
Source: Front Plant Sci. 2024 Feb 12;15:1334189. doi: 10.3389/fpls.2024.1334189 (PMC10895033; doi:10.3389/fpls.2024.1334189)
Supplement: Supplementary Figure 1 — Statistics of SiLRR-RLK genes regulated by TFs (Genes with TF binding sites were considered to be regulated by TFs). [file DataSheet_1.zip › Supplementary Table 8.xlsx]

## Sheet: Supplementary Table 8
Supplementary Table 8. Expression profiles of SiLRR-RLKs genes during M. phaseolina infection of S. indicum var. ‘Zhengzhi No.13’
Gene ID	0h	12h	24h	36h	48h
SiLRR-RLK11-19	11.7916	0.44605	1.09404	1.52635	1.87156
SiLRR-RLK4-33	14.8396	15.9324	13.4401	13.8704	13.544
SiLRR-RLK3-32	33.4555	63.2406	60.2532	99.5756	69.1069
SiLRR-RLK9-28	9.96871	15.5851	14.4815	16.0482	14.6002
SiLRR-RLK4-11	0.271057	0.0215777	0.0397683	0.0399213	0
SiLRR-RLK9-27	7.88182	16.7927	10.0073	14.5886	15.8321
SiLRR-RLK11-7	1.11642	0.737362	0.379457	0.544047	0.487178
SiLRR-RLK4-7	29.8259	19.7476	18.2275	15.4995	20.896
SiLRR-RLK11-18	0.288999	1.76412	1.55823	1.88702	1.53798
SiLRR-RLK9-7	8.87631	10.2878	8.80323	9.45331	9.90792
SiLRR-RLK3-30	31.5452	53.5588	70.0445	65.1228	100.654
SiLRR-RLK9-6	83.111	37.7906	35.0516	37.279	48.3723
SiLRR-RLK4-10	12.9552	15.7721	13.7017	12.253	14.9357
SiLRR-RLK3-25	24.9964	13.6998	12.3922	6.88632	7.73357
SiLRR-RLK4-14	3.86064	10.3264	8.20152	8.36031	6.58012
SiLRR-RLK4-21	4.75167	3.9706	5.52497	6.48292	6.92805
SiLRR-RLK8-4	0.994599	0.615515	0.604507	0.725769	0.940229
SiLRR-RLK2-10	20.5974	14.5703	11.8419	8.74254	9.20023
SiLRR-RLK9-10	12.998	12.9066	10.3027	11.2316	10.5706
SiLRR-RLK2-7	8.68991	31.2407	29.0248	26.1189	27.4204
SiLRR-RLK5-1	25.7353	30.2577	61.3962	53.2873	59.1376
SiLRR-RLK3-20	1.5403	1.20982	0.595482	0.635904	0.605898
SiLRR-RLK11-13	0.256936	0.0278607	0.090104	0.117636	0.10035
SiLRR-RLK9-11	15.8847	13.5536	10.2813	10.1373	10.8289
SiLRR-RLK4-30	0.160544	0.155445	0.142806	0.291669	0.164933
SiLRR-RLK3-16	16.3821	22.7939	17.1873	17.9034	19.1438
SiLRR-RLK12-3	7.98205	15.5511	17.9524	19.1905	20.9779
SiLRR-RLK11-14	0.2012	0.348996	0.543443	0.402328	0.57236
SiLRR-RLK3-6	0	0	0	0	0.0123395
SiLRR-RLK9-19	13.2997	9.24923	5.61163	5.38125	7.76443
SiLRR-RLK3-24	8.14087	8.30968	7.38931	7.69941	13.04
SiLRR-RLK11-22	1.27653	0.231836	1.80103	0.917468	0.81984
SiLRR-RLK2-6	6.59057	4.51789	4.63663	4.12934	4.51013
SiLRR-RLK4-22	0	0.03119	0.0331803	0.0354107	0.008459
SiLRR-RLK4-24	16.0196	5.07695	10.699	17.8768	16.3404
SiLRR-RLK11-21	1.625	2.38001	2.51861	2.7469	3.27887
SiLRR-RLK4-28	12.28	2.95547	7.26011	12.9562	10.9887
SiLRR-RLK4-32	2.02736	1.75226	1.89496	1.39639	3.57661
SiLRR-RLK4-29	30.905	17.6008	16.6733	16.0774	16.2027
SiLRR-RLK3-10	36.842	28.3104	24.8836	27.8302	24.3468
SiLRR-RLK3-5	30.7523	35.2415	34.0233	34.0431	34.5485
SiLRR-RLK4-25	7.25373	3.54684	3.54773	3.70552	4.57261
SiLRR-RLK2-11	8.25531	5.86296	4.19667	5.052	4.89287
SiLRR-RLK3-23	9.59962	11.2801	8.10827	9.04094	11.3595
SiLRR-RLK11-6	0.166764	0.189374	0.113659	0.139523	0.088698
SiLRR-RLK2-4	8.41751	5.39028	4.67815	7.71936	8.49639
SiLRR-RLK11-1	0.173689	0.141134	0.0515847	0.0900117	0.0319475
SiLRR-RLK4-12	17.0849	16.5177	9.02697	7.00367	11.3351
SiLRR-RLK12-2	2.42551	2.52794	2.29499	2.81776	3.90467
SiLRR-RLK3-8	44.166	19.8138	16.897	14.5726	18.2392
SiLRR-RLK3-4	26.7365	22.1569	17.2152	18.322	20.1035
SiLRR-RLK3-3	28.061	31.2398	27.4643	21.9419	29.321
SiLRR-RLK3-12	8.47874	16.9542	15.7444	20.8378	18.3837
SiLRR-RLK12-10	2.36001	1.20236	1.84044	3.18045	3.47086
SiLRR-RLK4-31	4.35279	1.94706	3.38708	5.70646	6.27834
SiLRR-RLK12-13	11.2801	3.78908	3.48156	3.18563	2.93756
SiLRR-RLK4-1	3.66512	6.83554	4.00097	4.2011	4.31316
SiLRR-RLK7-4	3.68731	5.54131	4.62382	4.14278	5.01069
SiLRR-RLK6-2	3.11655	3.22965	4.38793	3.75474	5.45061
SiLRR-RLK6-1	5.49522	10.3327	8.8296	8.62105	11.2686
SiLRR-RLK3-29	3.47544	3.20235	3.0609	2.10151	4.63598
SiLRR-RLK3-21	14.7274	6.40218	6.28774	5.88214	10.8154
SiLRR-RLK4-18	7.34116	6.41956	6.77585	6.74918	8.9266
SiLRR-RLK12-16	0.846456	5.65124	7.90784	5.88774	0.409705
SiLRR-RLK2-12	2.84958	5.80338	4.69334	5.28541	4.9777
SiLRR-RLK9-17	16.7142	19.3789	14.9495	18.1345	16.5729
SiLRR-RLK10-2	12.8902	42.9635	36.4949	36.6053	44.1614
SiLRR-RLK4-26	14.3829	37.9836	31.4512	29.5652	34.5809
SiLRR-RLK10-1	12.0365	9.81214	8.49518	8.08425	8.81292
SiLRR-RLK4-5	1.75389	1.11838	1.51143	1.06636	3.52565
SiLRR-RLK11-12	0.945049	3.72891	6.30441	5.3461	10.4077
SiLRR-RLK11-11	0.851696	5.70579	5.76076	5.36845	7.41939
SiLRR-RLK3-22	18.077	34.2756	24.7439	25.7599	23.6518
SiLRR-RLK11-10	3.54926	16.599	5.63796	6.81143	6.36616
SiLRR-RLK11-9	6.65798	6.94915	3.48734	4.20651	3.7344
SiLRR-RLK4-16	0	0	0	0	0
SiLRR-RLK3-27	47.8969	16.7911	13.5591	21.2735	20.7171
SiLRR-RLK3-18	7.81941	7.05458	5.03634	4.16771	7.01774
SiLRR-RLK9-5	48.2479	24.8449	31.2896	34.4746	44.9591
SiLRR-RLK8-6	1.92565	2.12307	2.92912	3.11611	3.65356
SiLRR-RLK4-4	10.4692	12.7713	13.1281	12.7848	16.9731
SiLRR-RLK11-8	0.215691	0.155318	0.207691	0.223197	0.153196
SiLRR-RLK3-28	17.2745	19.4635	13.3642	12.2235	9.57861
SiLRR-RLK4-20	0.244313	0.333988	0.299379	0.24885	0.181641
SiLRR-RLK9-12	2.10935	2.74515	3.38921	2.65648	6.08874
SiLRR-RLK3-17	56.4465	34.3681	26.3825	29.0343	32.8397
SiLRR-RLK9-15	13.4359	9.15895	7.87065	9.17976	13.6081
SiLRR-RLK7-2	15.5086	7.56227	8.58239	10.1912	10.7258
SiLRR-RLK4-2	8.00172	5.78449	4.87984	5.9827	6.52013
SiLRR-RLK3-11	25.5956	21.1638	17.2309	18.7919	20.2963
SiLRR-RLK12-11	0.036043	0.00558367	0.104629	0.139663	0.140113
SiLRR-RLK9-9	20.2288	8.77795	8.56143	6.72448	11.0163
SiLRR-RLK6-3	15.643	31.6142	31.6039	33.4985	35.4481
SiLRR-RLK9-2	1.78401	3.05007	4.98327	5.81847	6.7014
SiLRR-RLK10-8	18.2997	10.8384	9.2259	8.79787	9.36438
SiLRR-RLK12-14	0.000239333	0.000222667	0	0.00846833	0.0055665
SiLRR-RLK4-15	69.2371	64.2854	54.6659	44.9333	54.8279
SiLRR-RLK7-1	15.7842	13.0754	12.8859	12.4233	15.5607
SiLRR-RLK4-23	54.2027	16.6548	13.051	13.107	18.2951
SiLRR-RLK4-9	0.73949	1.87627	0.337688	5.22383	4.77994
SiLRR-RLK3-19	15.2241	10.3746	9.39373	11.9574	15.8026
SiLRR-RLK4-34	5.71632	9.88876	11.8594	12.1334	12.0014
SiLRR-RLK4-36	0	0	0	0	0
SiLRR-RLK4-6	0	0	0	0	0
SiLRR-RLK4-19	13.6569	12.5625	11.0923	9.93905	10.0926
SiLRR-RLK3-33	12.4585	33.0896	46.8627	48.9557	46.6971
SiLRR-RLK3-31	0.020406	0	0.0532417	0	0
SiLRR-RLK8-2	5.66425	11.4147	6.58234	8.98425	10.8262
SiLRR-RLK4-27	0	0	0.000148333	0	0.165834
SiLRR-RLK11-17	6.56255	4.01071	2.74853	2.05291	2.31215
SiLRR-RLK9-3	9.7133	9.70625	12.3354	9.93431	11.2617
SiLRR-RLK4-8	5.55918	7.58491	7.39234	7.71303	10.0058
SiLRR-RLK9-23	7.52848	2.81719	2.26222	2.32526	2.9305
SiLRR-RLK8-7	16.1451	19.0156	20.7544	20.4321	23.8187
SiLRR-RLK9-21	56.4163	46.782	35.6977	30.7614	28.6898
SiLRR-RLK9-25	22.2444	26.0203	22.5005	18.0126	25.1413
SiLRR-RLK8-5	2.20564	0.040927	0.037393	0.0357037	0
SiLRR-RLK12-15	3.54206	9.31178	10.5059	9.01249	12.108
SiLRR-RLK9-20	19.871	10.4231	5.89469	5.34503	6.24076
SiLRR-RLK9-16	6.7516	8.7739	4.78181	4.8445	6.81675
SiLRR-RLK3-9	0.032233	0	0	0	0.022076
SiLRR-RLK9-1	21.3669	10.3687	10.4485	6.72595	8.48984
SiLRR-RLK12-9	2.93488	5.95954	6.84894	7.62586	10.2008
SiLRR-RLK3-26	13.7601	18.0972	19.535	18.3693	21.1062
SiLRR-RLK12-12	0.519223	0.682158	0.485302	0.667299	0.225587
SiLRR-RLK4-3	0.236155	0.114963	0.264579	0.054935	0.248467
SiLRR-RLK12-6	0.391237	0.300375	0.866615	0.522821	1.91269
SiLRR-RLK12-1	1.33122	4.86055	4.39938	4.26336	7.39566
SiLRR-RLK8-3	3.9444	9.67013	8.70636	8.6828	9.54842
SiLRR-RLK11-15	0.0409927	0.0514347	0.044037	0.041001	0.0617145
SiLRR-RLK2-5	1.51154	1.86633	1.56032	1.76772	1.61487
SiLRR-RLK1-1	10.0708	12.4435	9.99748	9.3553	9.07723
SiLRR-RLK9-29	1.6907	4.29345	5.85204	7.95595	6.45581
SiLRR-RLK3-7	99.8582	77.4741	65.3421	69.4777	68.2327
SiLRR-RLK9-8	61.4337	49.8065	34.6308	40.094	34.0816
SiLRR-RLK9-26	30.7757	16.37	12.9961	16.0663	19.6276
SiLRR-RLK4-35	4.96298	9.57153	8.96549	8.15078	8.75848
SiLRR-RLK9-4	3.40147	1.84166	1.24514	1.19688	1.6942
SiLRR-RLK3-14	21.8619	18.2364	18.2637	22.0997	29.7652
SiLRR-RLK2-8	37.611	36.7172	31.0415	33.701	30.405
SiLRR-RLK4-13	3.17318	7.9928	6.32189	6.54478	7.348
SiLRR-RLK10-9	11.4728	14.0736	11.8203	12.2638	13.3277
SiLRR-RLK10-7	21.1527	10.7403	10.9302	11.0643	13.0315
SiLRR-RLK9-24	6.17077	5.2877	4.78353	6.59029	6.46552
SiLRR-RLK8-1	11.8615	15.5179	13.3686	12.9129	10.621
SiLRR-RLK9-13	46.4519	27.7354	28.349	29.9046	31.086
SiLRR-RLK12-8	8.18598	4.08534	3.504	2.4498	4.06304
SiLRR-RLK9-14	30.6291	32.017	30.7197	31.4053	31.0723
SiLRR-RLK11-16	0.420383	0.316533	0.55827	0.79119	1.1455
SiLRR-RLK9-22	0.237098	0.627891	1.21302	0.80551	2.48381
SiLRR-RLK11-2	3.61573	0.950099	1.67623	1.68973	0.90919
SiLRR-RLK3-2	10.9526	3.35453	3.29008	3.51828	5.52101
SiLRR-RLK12-4	5.00635	10.8942	9.29693	8.47124	8.94898
SiLRR-RLK9-18	16.3151	25.7681	24.1876	22.0643	20.4805
SiLRR-RLK3-15	23.0575	34.3407	22.7646	30.5956	27.7002
SiLRR-RLK3-34	0	0	0	0	0
SiLRR-RLK12-7	1.40374	1.15847	1.8937	2.04579	4.19197
SiLRR-RLK11-4	6.16458	3.74344	0	0	0
SiLRR-RLK11-20	0.194225	0.580504	0.258678	0.260166	0.478777
SiLRR-RLK11-3	0	0	0	0	0
SiLRR-RLK11-5	14.0297	30.981	37.0271	29.8504	34.8294
SiLRR-RLK7-3	6.17536	7.6919	5.39786	5.18484	5.85373
SiLRR-RLK10-6	0.389817	0.106464	0.219776	0.28599	0.256922
SiLRR-RLK4-17	7.15113	9.91923	7.99627	9.10726	10.2065
SiLRR-RLK7-5	9.34195	12.7567	15.5062	17.3076	16.5173
SiLRR-RLK2-9	3.02159	5.55802	4.67387	5.73001	5.88169
SiLRR-RLK2-3	18.3917	20.8594	17.3089	15.4805	16.8714
SiLRR-RLK10-4	4.10022	5.7729	8.21397	8.32882	10.4298
SiLRR-RLK3-1	31.7644	47.9859	50.1099	53.9987	54.2176
SiLRR-RLK3-13	0.0184077	0	0	0	0
SiLRR-RLK10-5	0.152416	0.082519	0.0853397	0.0818207	0.118761
SiLRR-RLK10-3	1.78564	2.01172	2.30455	4.66895	4.16285
SiLRR-RLK12-5	14.975	15.4548	10.0211	10.5132	10.7791
SiLRR-RLK2-2	11.8799	7.08353	4.47336	4.43812	5.11825
SiLRR-RLK2-1	0.413276	0.306967	0.679163	0.880026	1.21243
